# Supplementary material for: Comparison of the transcriptomic analysis between two Chinese white pear (Pyrus bretschneideri Rehd.) genotypes of different stone cells contents
Source: PLoS One. 2017 Oct 31;12(10):e0187114. doi: 10.1371/journal.pone.0187114 (PMC5663431; doi:10.1371/journal.pone.0187114)
Supplement: S1 File — (XLSX) [file pone.0187114.s004.xlsx]

## Sheet: Sheet1
#ID	COG_class	COG_class_annotation	GO_annotation	KEGG_annotation	Swissprot_annotation	nr_annotation
CUFF1.145.1	--	--	Cellular Component: ubiquitin ligase complex (GO:0000151);; Molecular Function: ubiquitin-protein transferase activity (GO:0004842);; Biological Process: protein ubiquitination (GO:0016567);;	--	--	TPA: TPA_exp: E3 ubiquitin ligase [Medicago truncatula]
CUFF1.148.1	--	--	--	--	--	--
CUFF1.15.2	--	--	Molecular Function: ubiquitin-protein transferase activity (GO:0004842);; Cellular Component: nucleus (GO:0005634);; Cellular Component: mitochondrion (GO:0005739);; Molecular Function: zinc ion binding (GO:0008270);; Biological Process: pollen maturation (GO:0010152);; Molecular Function: kinase activity (GO:0016301);; Biological Process: phosphorylation (GO:0016310);; Biological Process: calciu…	--	C2 and GRAM domain-containing protein At1g03370 GN=At1g03370 OS=Arabidopsis thaliana (Mouse-ear cress) PE=2 SV=4	hypothetical protein PRUPE_ppa000747mg [Prunus persica]
CUFF1.184.1	--	--	Cellular Component: cell wall (GO:0005618);; Cellular Component: nucleolus (GO:0005730);; Cellular Component: vacuolar membrane (GO:0005774);; Biological Process: aging (GO:0007568);; Biological Process: response to salicylic acid (GO:0009751);; Biological Process: protein ubiquitination involved in ubiquitin-dependent protein catabolic process (GO:0042787);;	K08770|0.0|pop:POPTR_679519|hypothetical protein	Ubiquitin (Precursor) GN=PU1 OS=Pisum sativum (Garden pea) PE=2 SV=2	polyubiquitin 10 [Arabidopsis thaliana]
CUFF1.19.1	[L]	Replication, recombination and repair	Cellular Component: cytoplasm (GO:0005737);; Cellular Component: plasma membrane (GO:0005886);; Biological Process: flower development (GO:0009908);; Biological Process: cellular component organization (GO:0016043);; Cellular Component: intracellular membrane-bounded organelle (GO:0043231);; Biological Process: single-organism cellular process (GO:0044763);;	--	WEB family protein At1g12150 GN=At1g12150 OS=Arabidopsis thaliana (Mouse-ear cress) PE=2 SV=1	hypothetical protein PRUPE_ppa025715mg [Prunus persica]
CUFF1.198.1	--	--	Biological Process: MAPK cascade (GO:0000165);; Biological Process: respiratory burst involved in defense response (GO:0002679);; Molecular Function: protein serine/threonine kinase activity (GO:0004674);; Molecular Function: protein binding (GO:0005515);; Molecular Function: ATP binding (GO:0005524);; Cellular Component: nucleus (GO:0005634);; Cellular Component: plasma membrane (GO:0005886);; B…	--	Cysteine-rich receptor-like protein kinase 5 (Precursor) OS=Arabidopsis thaliana (Mouse-ear cress) PE=1 SV=1	hypothetical protein PRUPE_ppa016559mg, partial [Prunus persica]
CUFF1.202.1	--	--	--	--	--	--
CUFF1.208.1	--	--	Molecular Function: DNA binding (GO:0003677);; Molecular Function: sequence-specific DNA binding transcription factor activity (GO:0003700);; Cellular Component: nucleus (GO:0005634);; Biological Process: regulation of transcription, DNA-templated (GO:0006355);; Biological Process: anthocyanin-containing compound biosynthetic process (GO:0009718);; Biological Process: response to sucrose (GO:0009…	--	Transcription factor ILR3 GN=K5F14.2 OS=Arabidopsis thaliana (Mouse-ear cress) PE=1 SV=1	hypothetical protein PRUPE_ppa010730mg [Prunus persica]
CUFF1.233.2	--	--	Biological Process: nitrogen compound metabolic process (GO:0006807);; Biological Process: cellular metabolic process (GO:0044237);; Biological Process: primary metabolic process (GO:0044238);; Biological Process: organic substance metabolic process (GO:0071704);;	--	--	PREDICTED: protein IQ-DOMAIN 1-like isoform X1 [Cicer arietinum]
CUFF1.239.1	[RTKL]	--	Biological Process: respiratory burst involved in defense response (GO:0002679);; Molecular Function: protein serine/threonine kinase activity (GO:0004674);; Molecular Function: ATP binding (GO:0005524);; Cellular Component: extracellular region (GO:0005576);; Cellular Component: nucleus (GO:0005634);; Cellular Component: plasma membrane (GO:0005886);; Biological Process: protein phosphorylation …	--	G-type lectin S-receptor-like serine/threonine-protein kinase SD1-1 (Precursor) GN=SD11 OS=Arabidopsis thaliana (Mouse-ear cress) PE=1 SV=1	hypothetical protein PRUPE_ppa001414mg [Prunus persica]
CUFF1.242.1	[RTKL]	--	Molecular Function: protein serine/threonine kinase activity (GO:0004674);; Molecular Function: transmembrane receptor protein tyrosine kinase activity (GO:0004714);; Molecular Function: non-membrane spanning protein tyrosine kinase activity (GO:0004715);; Molecular Function: ATP binding (GO:0005524);; Biological Process: protein phosphorylation (GO:0006468);; Biological Process: recognition of p…	--	G-type lectin S-receptor-like serine/threonine-protein kinase At4g03230 (Precursor) GN=At4g03230 OS=Arabidopsis thaliana (Mouse-ear cress) PE=3 SV=3	hypothetical protein PRUPE_ppa001616mg [Prunus persica]
CUFF1.243.2	[RTKL]	--	Biological Process: respiratory burst involved in defense response (GO:0002679);; Molecular Function: protein kinase activity (GO:0004672);; Cellular Component: plasma membrane (GO:0005886);; Biological Process: response to chitin (GO:0010200);; Biological Process: membrane organization (GO:0016044);; Molecular Function: ubiquitin protein ligase binding (GO:0031625);; Biological Process: regulati…	--	G-type lectin S-receptor-like serine/threonine-protein kinase At1g61480 (Precursor) GN=At1g61480 OS=Arabidopsis thaliana (Mouse-ear cress) PE=2 SV=2	hypothetical protein PRUPE_ppa017664mg [Prunus persica]
CUFF1.251.2	--	--	Molecular Function: binding (GO:0005488);; Biological Process: flower development (GO:0009908);; Biological Process: cellular process (GO:0009987);; Biological Process: regulation of biological process (GO:0050789);;	K14431|6e-09|rcu:RCOM_0353720|Transcription factor HBP-1b(c1), putative	--	hypothetical protein PRUPE_ppa019842mg [Prunus persica]
CUFF1.26.1	--	--	Biological Process: MAPK cascade (GO:0000165);; Molecular Function: NAD+ diphosphatase activity (GO:0000210);; Biological Process: respiratory burst involved in defense response (GO:0002679);; Molecular Function: protein binding (GO:0005515);; Cellular Component: nucleus (GO:0005634);; Cellular Component: cytosol (GO:0005829);; Cellular Component: plasma membrane (GO:0005886);; Biological Process…	--	Nudix hydrolase 10 GN=T30C3.4 OS=Arabidopsis thaliana (Mouse-ear cress) PE=1 SV=1	hypothetical protein PRUPE_ppa009734mg [Prunus persica]
CUFF1.342.1	--	--	Cellular Component: extracellular region (GO:0005576);; Cellular Component: plasma membrane (GO:0005886);;	--	--	hypothetical protein PRUPE_ppa012175mg [Prunus persica]
CUFF1.345.1	--	--	--	--	--	--
CUFF1.36.1	--	--	Biological Process: response to stress (GO:0006950);; Biological Process: circadian rhythm (GO:0007623);; Molecular Function: zinc ion binding (GO:0008270);; Biological Process: red or far-red light signaling pathway (GO:0010017);; Biological Process: response to far red light (GO:0010218);; Biological Process: gene expression (GO:0010467);; Biological Process: RNA metabolic process (GO:0016070);…	--	Putative protein FAR1-RELATED SEQUENCE 10 GN=FRS10 OS=Arabidopsis thaliana (Mouse-ear cress) PE=2 SV=2	hypothetical protein PRUPE_ppa002276mg [Prunus persica]
CUFF1.363.2	[R]	General function prediction only	Molecular Function: nucleotide binding (GO:0000166);; Molecular Function: nucleic acid binding (GO:0003676);; Molecular Function: RNA binding (GO:0003723);; Biological Process: RNA processing (GO:0006396);; Biological Process: mRNA processing (GO:0006397);; Biological Process: response to stress (GO:0006950);; Biological Process: RNA splicing (GO:0008380);; Cellular Component: intracellular membr…	--	Splicing factor U2af large subunit B GN=U2AF65B OS=Nicotiana plumbaginifolia (Leadwort-leaved tobacco) PE=2 SV=1	PREDICTED: splicing factor U2af large subunit B-like [Fragaria vesca subsp. vesca]
CUFF1.368.1	--	--	Biological Process: fatty acid biosynthetic process (GO:0006633);; Biological Process: plant-type cell wall modification (GO:0009827);; Biological Process: pollen tube growth (GO:0009860);; Cellular Component: integral component of membrane (GO:0016021);; Biological Process: sphingolipid biosynthetic process (GO:0030148);; Molecular Function: sphingolipid delta-4 desaturase activity (GO:0042284);…	K04712|4e-57|pop:POPTR_580886|sphingolipid delta-4 desaturase	--	hypothetical protein PRUPE_ppa008431mg [Prunus persica]
CUFF1.369.2	--	--	Cellular Component: cytoplasm (GO:0005737);; Cellular Component: membrane (GO:0016020);;	--	Tetraspanin-19 GN=At2g20740 OS=Arabidopsis thaliana (Mouse-ear cress) PE=2 SV=1	hypothetical protein PRUPE_ppa011429mg [Prunus persica]
CUFF1.370.3	[KL]	--	Biological Process: RNA splicing, via endonucleolytic cleavage and ligation (GO:0000394);; Cellular Component: core TFIIH complex (GO:0000439);; Molecular Function: ATP-dependent DNA helicase activity (GO:0004003);; Biological Process: nucleotide-excision repair (GO:0006289);; Biological Process: regulation of transcription, DNA-templated (GO:0006355);; Biological Process: transcription from RNA …	K03144|0.0|rcu:RCOM_0936010|tfiih, polypeptide, putative	--	hypothetical protein PRUPE_ppa005553mg [Prunus persica]
CUFF1.371.2	--	--	Cellular Component: nucleus (GO:0005634);;	--	--	PREDICTED: uncharacterized protein LOC101297706 [Fragaria vesca subsp. vesca]
CUFF1.378.1	--	--	--	--	--	hypothetical protein PRUPE_ppa024901mg [Prunus persica]
CUFF1.432.1	--	--	Cellular Component: nucleus (GO:0005634);; Biological Process: fatty acid beta-oxidation (GO:0006635);; Biological Process: cell wall modification involved in abscission (GO:0009830);;	--	Protein yippee-like At5g53940 GN=At5g53940 OS=Arabidopsis thaliana (Mouse-ear cress) PE=2 SV=1	PREDICTED: protein yippee-like At5g53940-like [Fragaria vesca subsp. vesca]
CUFF1.435.1	--	--	Cellular Component: mitochondrion (GO:0005739);; Cellular Component: chloroplast (GO:0009507);; Biological Process: embryo development ending in seed dormancy (GO:0009793);; Cellular Component: cytoplasmic membrane-bounded vesicle (GO:0016023);; Biological Process: cytidine to uridine editing (GO:0016554);; Biological Process: chloroplast RNA processing (GO:0031425);;	--	Pentatricopeptide repeat-containing protein At4g02750 GN=PCMP-H24 OS=Arabidopsis thaliana (Mouse-ear cress) PE=3 SV=1	hypothetical protein PRUPE_ppa019185mg [Prunus persica]
CUFF1.436.1	--	--	Cellular Component: mitochondrion (GO:0005739);;	--	Protein DEHYDRATION-INDUCED 19 homolog 4 OS=Oryza sativa subsp. japonica (Rice) PE=2 SV=1	hypothetical protein PRUPE_ppa010886mg [Prunus persica]
CUFF1.447.1	--	--	Biological Process: reproduction (GO:0000003);; Biological Process: microtubule cytoskeleton organization (GO:0000226);; Biological Process: cytokinesis by cell plate formation (GO:0000911);; Molecular Function: GTPase activity (GO:0003924);; Molecular Function: binding (GO:0005488);; Molecular Function: GTP binding (GO:0005525);; Cellular Component: nucleolus (GO:0005730);; Biological Process: G…	--	Putative WEB family protein At1g65010, chloroplastic (Precursor) GN=At1g65010 OS=Arabidopsis thaliana (Mouse-ear cress) PE=1 SV=1	PREDICTED: uncharacterized protein LOC101305731 [Fragaria vesca subsp. vesca]
CUFF1.452.1	[B]	Chromatin structure and dynamics	Cellular Component: nucleosome (GO:0000786);; Molecular Function: DNA binding (GO:0003677);; Cellular Component: nucleus (GO:0005634);; Cellular Component: nucleolus (GO:0005730);; Biological Process: glucose catabolic process (GO:0006007);; Biological Process: nucleosome assembly (GO:0006334);; Biological Process: protein targeting (GO:0006605);; Biological Process: cell proliferation (GO:000828…	K11253|1e-90|zma:100192589|H3C4, H3C2, H3C3	Histone H3.2 GN=B34 OS=Nicotiana tabacum (Common tobacco) PE=1 SV=1	histone H3 [Arabidopsis thaliana]
CUFF1.453.1	--	--	Cellular Component: mitochondrion (GO:0005739);;	--	--	hypothetical protein PRUPE_ppa025632mg [Prunus persica]
CUFF1.5.1	--	--	--	--	--	--
CUFF1.522.1	[RTKL]	--	Molecular Function: protein serine/threonine kinase activity (GO:0004674);; Molecular Function: calmodulin-dependent protein kinase activity (GO:0004683);; Molecular Function: protein binding (GO:0005515);; Molecular Function: ATP binding (GO:0005524);; Cellular Component: nucleus (GO:0005634);; Cellular Component: cytosol (GO:0005829);; Cellular Component: plasma membrane (GO:0005886);; Biologic…	--	CBL-interacting serine/threonine-protein kinase 12 GN=F28A21.110 OS=Arabidopsis thaliana (Mouse-ear cress) PE=1 SV=1	hypothetical protein PRUPE_ppa004907mg [Prunus persica]
CUFF1.568.1	--	--	--	--	--	--
CUFF1.58.1	--	--	--	--	--	hypothetical protein PRUPE_ppa025178mg, partial [Prunus persica]
CUFF1.581.1	--	--	Molecular Function: DNA binding (GO:0003677);; Molecular Function: sequence-specific DNA binding transcription factor activity (GO:0003700);; Cellular Component: nucleus (GO:0005634);; Biological Process: regulation of transcription, DNA-templated (GO:0006355);; Biological Process: plant-type cell wall modification (GO:0009827);; Biological Process: pollen tube growth (GO:0009860);; Biological Pr…	K09264|1e-128|pop:POPTR_758707|hypothetical protein	Floral homeotic protein AGAMOUS GN=AG1 OS=Solanum lycopersicum (Tomato) PE=2 SV=1	C-type MADS box protein [Malus domestica]
CUFF1.84.2	--	--	Molecular Function: phosphoprotein phosphatase activity (GO:0004721);; Molecular Function: protein tyrosine phosphatase activity (GO:0004725);; Cellular Component: cytoplasm (GO:0005737);; Biological Process: peptidyl-tyrosine dephosphorylation (GO:0035335);; Biological Process: negative regulation of MAP kinase activity (GO:0043407);; Biological Process: regulation of defense response to bacteri…	--	Probable tyrosine-protein phosphatase At1g05000 GN=At1g05000 OS=Arabidopsis thaliana (Mouse-ear cress) PE=1 SV=1	hypothetical protein PRUPE_ppa011767mg [Prunus persica]
CUFF1.89.1	--	--	Molecular Function: extracellular ligand-gated ion channel activity (GO:0005230);; Biological Process: transport (GO:0006810);; Cellular Component: plastid (GO:0009536);; Biological Process: cellular process (GO:0009987);; Cellular Component: membrane (GO:0016020);; Biological Process: single-organism process (GO:0044699);; Molecular Function: metal ion binding (GO:0046872);;	--	--	PREDICTED: uncharacterized protein LOC101305511 isoform 1 [Fragaria vesca subsp. vesca]
CUFF10.151.1	--	--	Molecular Function: nucleic acid binding (GO:0003676);; Molecular Function: catalytic activity (GO:0003824);; Biological Process: DNA integration (GO:0015074);;	--	Endonuclease OS=Nicotiana tabacum (Common tobacco) PE=2 SV=1	conserved hypothetical protein [Ricinus communis]
CUFF10.190.1	--	--	--	--	--	--
CUFF10.216.1	--	--	--	--	--	--
CUFF10.217.1	[E]	Amino acid transport and metabolism	Biological Process: amino acid transmembrane transport (GO:0003333);; Cellular Component: plasma membrane (GO:0005886);; Molecular Function: amino acid transmembrane transporter activity (GO:0015171);; Molecular Function: polyamine transmembrane transporter activity (GO:0015203);; Molecular Function: symporter activity (GO:0015293);; Molecular Function: basic amino acid transmembrane transporter …	--	Probable polyamine transporter At1g31830 GN=At1g31830 OS=Arabidopsis thaliana (Mouse-ear cress) PE=2 SV=1	hypothetical protein PRUPE_ppa005222mg [Prunus persica]
CUFF10.237.1	--	--	--	--	--	--
CUFF10.241.1	--	--	--	--	--	--
CUFF10.244.1	--	--	Cellular Component: plasma membrane (GO:0005886);; Biological Process: response to stress (GO:0006950);; Biological Process: response to abiotic stimulus (GO:0009628);; Molecular Function: neutral amino acid transmembrane transporter activity (GO:0015175);; Molecular Function: gamma-aminobutyric acid transmembrane transporter activity (GO:0015185);; Biological Process: gamma-aminobutyric acid tra…	--	GABA transporter 1 GN=T23G18.9 OS=Arabidopsis thaliana (Mouse-ear cress) PE=1 SV=1	hypothetical protein PRUPE_ppa026839mg [Prunus persica]
CUFF10.25.1	--	--	--	--	--	--
CUFF10.259.1	--	--	--	--	--	--
CUFF10.265.1	--	--	Cellular Component: plastid (GO:0009536);;	--	--	hypothetical protein PRUPE_ppa025243mg [Prunus persica]
CUFF10.270.1	--	--	Biological Process: cellular protein modification process (GO:0006464);; Biological Process: response to stress (GO:0006950);; Biological Process: red or far-red light signaling pathway (GO:0010017);; Biological Process: RNA metabolic process (GO:0016070);; Molecular Function: oxidoreductase activity (GO:0016491);; Biological Process: cellular biosynthetic process (GO:0044249);; Cellular Componen…	--	Protein FAR1-RELATED SEQUENCE 5 GN=FRS5 OS=Arabidopsis thaliana (Mouse-ear cress) PE=2 SV=1	hypothetical protein CARUB_v10028009mg [Capsella rubella]
CUFF10.308.2	[R]	General function prediction only	Molecular Function: nucleotide binding (GO:0000166);; Biological Process: defense response to insect (GO:0002213);; Molecular Function: glutamate-cysteine ligase activity (GO:0004357);; Cellular Component: cytoplasm (GO:0005737);; Cellular Component: mitochondrion (GO:0005739);; Biological Process: gluconeogenesis (GO:0006094);; Biological Process: glycolytic process (GO:0006096);; Biological Pro…	K00083|0.0|vvi:100245522|hypothetical protein LOC100245522	Probable mannitol dehydrogenase GN=CAD1 OS=Medicago sativa (Alfalfa) PE=1 SV=1	hypothetical protein PRUPE_ppa007678mg [Prunus persica]
CUFF10.325.1	[R]	General function prediction only	Molecular Function: nucleotide binding (GO:0000166);; Biological Process: alternative mRNA splicing, via spliceosome (GO:0000380);; Molecular Function: RNA binding (GO:0003723);; Molecular Function: protein kinase activity (GO:0004672);; Molecular Function: copper ion binding (GO:0005507);; Molecular Function: ATP binding (GO:0005524);; Cellular Component: cell wall (GO:0005618);; Cellular Compon…	K12876|1e-101|vvi:100260882|hypothetical protein LOC100260882	Glycine-rich RNA-binding protein OS=Daucus carota (Carrot) PE=2 SV=1	hypothetical protein PRUPE_ppa007553mg [Prunus persica]
CUFF10.363.1	--	--	Biological Process: defense response to insect (GO:0002213);; Molecular Function: DNA binding (GO:0003677);; Molecular Function: chitinase activity (GO:0004568);; Molecular Function: protein kinase activity (GO:0004672);; Cellular Component: extracellular region (GO:0005576);; Cellular Component: cell wall (GO:0005618);; Cellular Component: plasma membrane (GO:0005886);; Biological Process: chiti…	--	Sulfated surface glycoprotein 185 (Precursor) OS=Volvox carteri (Green alga) PE=1 SV=1	hypothetical protein EMIHUDRAFT_311627 [Emiliania huxleyi CCMP1516]
CUFF10.376.5	--	--	--	--	--	--
CUFF10.387.1	--	--	--	--	--	--
CUFF10.39.3	--	--	--	--	--	--
CUFF10.397.1	--	--	--	--	--	--
CUFF10.424.1	--	--	Molecular Function: DNA binding (GO:0003677);; Molecular Function: nuclease activity (GO:0004518);; Cellular Component: chloroplast (GO:0009507);; Biological Process: response to iron ion (GO:0010039);; Biological Process: singlet oxygen-mediated programmed cell death (GO:0010343);; Cellular Component: thylakoid membrane (GO:0042651);; Biological Process: iron ion homeostasis (GO:0055072);; Biolo…	--	Protein EXECUTER 1, chloroplastic (Precursor) GN=EX1 OS=Arabidopsis thaliana (Mouse-ear cress) PE=1 SV=1	hypothetical protein PRUPE_ppa002360mg [Prunus persica]
CUFF10.443.1	[K]	Transcription	Cellular Component: DNA-directed RNA polymerase IV complex (GO:0000418);; Molecular Function: DNA binding (GO:0003677);; Molecular Function: DNA-directed RNA polymerase activity (GO:0003899);; Cellular Component: nucleus (GO:0005634);; Cellular Component: DNA-directed RNA polymerase II, core complex (GO:0005665);; Biological Process: transcription, DNA-templated (GO:0006351);; Molecular Function:…	K03007|9e-48|vvi:100267114|hypothetical protein LOC100267114	DNA-directed RNA polymerases I, II, and III subunit RPABC5 GN=At1g61700 OS=Arabidopsis thaliana (Mouse-ear cress) PE=3 SV=1	PREDICTED: DNA-directed RNA polymerases I, II, and III subunit RPABC5-like [Fragaria vesca subsp. vesca]
CUFF10.455.1	--	--	--	K14488|3e-12|pop:POPTR_557152|SAUR70	Indole-3-acetic acid-induced protein ARG7 GN=ARG7 OS=Vigna radiata var. radiata (Mung bean) PE=2 SV=1	hypothetical protein PRUPE_ppa019366mg [Prunus persica]
CUFF10.47.1	--	--	--	--	--	hypothetical protein PRUPE_ppa003051mg [Prunus persica]
CUFF10.480.2	--	--	--	--	--	--
CUFF10.514.1	--	--	Molecular Function: DNA binding (GO:0003677);; Cellular Component: nucleus (GO:0005634);; Molecular Function: protein dimerization activity (GO:0046983);;	--	Putative AC transposase OS=Zea mays (Maize) PE=2 SV=2	hypothetical protein PRUPE_ppa002398mg [Prunus persica]
CUFF10.534.1	--	--	Molecular Function: cysteamine dioxygenase activity (GO:0047800);; Biological Process: oxidation-reduction process (GO:0055114);;	K10712|1e-128|vvi:100261112|hypothetical protein LOC100261112	--	hypothetical protein PRUPE_ppa019247mg [Prunus persica]
CUFF10.571.1	--	--	--	--	--	--
CUFF10.579.2	--	--	Molecular Function: nucleic acid binding (GO:0003676);; Biological Process: primary metabolic process (GO:0044238);; Biological Process: cellular macromolecule metabolic process (GO:0044260);; Molecular Function: metal ion binding (GO:0046872);;	--	Zinc finger CCCH domain-containing protein 38 GN=At3g18640 OS=Arabidopsis thaliana (Mouse-ear cress) PE=1 SV=1	PREDICTED: uncharacterized protein LOC101297549 [Fragaria vesca subsp. vesca]
CUFF10.594.2	[O]	Posttranslational modification, protein turnover, chaperones	Biological Process: cell morphogenesis (GO:0000902);; Cellular Component: cell wall (GO:0005618);; Cellular Component: intracellular (GO:0005622);; Biological Process: cell growth (GO:0016049);; Biological Process: cell differentiation (GO:0030154);; Biological Process: multicellular organismal process (GO:0032501);; Molecular Function: metal ion binding (GO:0046872);; Biological Process: develop…	K09506|6e-86|ath:AT1G74250|DNAJ heat shock N-terminal domain-containing protein	Proline-rich receptor-like protein kinase PERK9 GN=PERK9 OS=Arabidopsis thaliana (Mouse-ear cress) PE=2 SV=1	PREDICTED: dnaJ homolog subfamily C member 21-like [Cucumis sativus]
CUFF10.596.3	--	--	Biological Process: sulfur amino acid metabolic process (GO:0000096);; Molecular Function: (1->3)-beta-D-glucan binding (GO:0001872);; Biological Process: chromatin silencing (GO:0006342);; Biological Process: cellular amino acid biosynthetic process (GO:0008652);; Biological Process: serine family amino acid metabolic process (GO:0009069);; Cellular Component: plant-type cell wall (GO:0009505);;…	--	Glucan endo-1,3-beta-glucosidase-like protein 2 (Precursor) GN=At5g61130 OS=Arabidopsis thaliana (Mouse-ear cress) PE=1 SV=1	PREDICTED: glucan endo-1,3-beta-glucosidase-like protein 3-like [Fragaria vesca subsp. vesca]
CUFF10.667.1	--	--	Molecular Function: structural constituent of cell wall (GO:0005199);; Cellular Component: extracellular region (GO:0005576);; Cellular Component: cytosol (GO:0005829);; Biological Process: syncytium formation (GO:0006949);; Cellular Component: plant-type cell wall (GO:0009505);; Cellular Component: plasmodesma (GO:0009506);; Cellular Component: chloroplast (GO:0009507);; Biological Process: plan…	--	Expansin-A1 (Precursor) GN=F10D13_18 OS=Arabidopsis thaliana (Mouse-ear cress) PE=2 SV=1	hypothetical protein PRUPE_ppa010443mg [Prunus persica]
CUFF10.676.1	--	--	--	--	--	Disulfide bond formation protein B 2, putative [Theobroma cacao]
CUFF10.81.2	--	--	--	--	--	--
CUFF11.13.1	--	--	Biological Process: regionalization (GO:0003002);; Molecular Function: protein kinase activity (GO:0004672);; Molecular Function: protein serine/threonine kinase activity (GO:0004674);; Molecular Function: protein binding (GO:0005515);; Molecular Function: ATP binding (GO:0005524);; Cellular Component: plasma membrane (GO:0005886);; Biological Process: starch metabolic process (GO:0005982);; Biol…	--	Leucine-rich repeat receptor-like protein kinase TDR (Precursor) GN=TDR OS=Arabidopsis thaliana (Mouse-ear cress) PE=1 SV=1	hypothetical protein PRUPE_ppa000884mg [Prunus persica]
CUFF11.136.1	--	--	Molecular Function: calmodulin binding (GO:0005516);; Cellular Component: Golgi apparatus (GO:0005794);; Cellular Component: plasma membrane (GO:0005886);; Biological Process: defense response (GO:0006952);; Biological Process: signal transduction (GO:0007165);; Biological Process: cell death (GO:0008219);; Cellular Component: plasmodesma (GO:0009506);; Biological Process: response to biotic stim…	--	MLO-like protein 1 GN=T10P11.12 OS=Arabidopsis thaliana (Mouse-ear cress) PE=1 SV=1	hypothetical protein PRUPE_ppa004012mg [Prunus persica]
CUFF11.138.2	--	--	Cellular Component: mitochondrion (GO:0005739);; Cellular Component: chloroplast (GO:0009507);; Biological Process: photosynthesis (GO:0015979);;	--	Glyceraldehyde-3-phosphate dehydrogenase A, chloroplastic (Precursor) GN=GAPA OS=Pisum sativum (Garden pea) PE=2 SV=2	PREDICTED: uncharacterized protein LOC101300149 [Fragaria vesca subsp. vesca]
CUFF11.139.1	[L]	Replication, recombination and repair	Cellular Component: nucleus (GO:0005634);; Molecular Function: endodeoxyribonuclease activity, producing 5'-phosphomonoesters (GO:0016888);;	K03424|4e-34|pop:POPTR_571367|hypothetical protein	--	hypothetical protein PRUPE_ppa015489mg, partial [Prunus persica]
CUFF11.179.2	--	--	--	--	--	--
CUFF11.19.1	[J]	Translation, ribosomal structure and biogenesis	Molecular Function: structural constituent of ribosome (GO:0003735);; Cellular Component: mitochondrion (GO:0005739);; Biological Process: translation (GO:0006412);; Biological Process: protein targeting to mitochondrion (GO:0006626);; Cellular Component: cytosolic large ribosomal subunit (GO:0022625);;	K02924|5e-34|vvi:100259191|similar to putative 60S ribosomal protein L39	60S ribosomal protein L39-1 GN=RPL39C OS=Arabidopsis thaliana (Mouse-ear cress) PE=2 SV=2	60S ribosomal protein L39 [Arabidopsis lyrata subsp. lyrata]
CUFF11.190.1	--	--	--	--	--	--
CUFF11.192.1	--	--	Molecular Function: endonuclease activity (GO:0004519);; Cellular Component: mitochondrion (GO:0005739);; Biological Process: regulation of transcription, DNA-templated (GO:0006355);; Cellular Component: chloroplast (GO:0009507);; Biological Process: embryo development ending in seed dormancy (GO:0009793);; Biological Process: sterol metabolic process (GO:0016125);; Biological Process: cytidine t…	--	Pentatricopeptide repeat-containing protein At2g22070 GN=PCMP-H41 OS=Arabidopsis thaliana (Mouse-ear cress) PE=3 SV=1	hypothetical protein PRUPE_ppa002728mg [Prunus persica]
CUFF11.193.2	[RTKL]	--	Biological Process: cytokinesis by cell plate formation (GO:0000911);; Molecular Function: protein serine/threonine kinase activity (GO:0004674);; Molecular Function: calmodulin-dependent protein kinase activity (GO:0004683);; Molecular Function: protein tyrosine kinase activity (GO:0004713);; Molecular Function: ATP binding (GO:0005524);; Cellular Component: nucleus (GO:0005634);; Cellular Compo…	--	CBL-interacting serine/threonine-protein kinase 8 GN=T22A6.230 OS=Arabidopsis thaliana (Mouse-ear cress) PE=1 SV=1	hypothetical protein PRUPE_ppa005163mg [Prunus persica]
CUFF11.209.1	--	--	Molecular Function: catalytic activity (GO:0003824);;	--	--	conserved hypothetical protein [Ricinus communis]
CUFF11.217.1	[R]	General function prediction only	Molecular Function: nucleotide binding (GO:0000166);; Molecular Function: protein binding (GO:0005515);; Cellular Component: nucleus (GO:0005634);; Cellular Component: cytoplasm (GO:0005737);; Biological Process: DNA metabolic process (GO:0006259);; Biological Process: protein targeting to membrane (GO:0006612);; Biological Process: anthocyanin-containing compound biosynthetic process (GO:0009718…	K11805|0.0|pop:POPTR_572829|hypothetical protein	WD repeat-containing protein LWD1 GN=F13K23.16 OS=Arabidopsis thaliana (Mouse-ear cress) PE=2 SV=1	hypothetical protein PRUPE_ppa007783mg [Prunus persica]
CUFF11.224.1	--	--	--	--	--	--
CUFF11.227.2	--	--	Molecular Function: protein binding (GO:0005515);; Cellular Component: vacuole (GO:0005773);; Cellular Component: plasma membrane (GO:0005886);; Cellular Component: plasmodesma (GO:0009506);; Molecular Function: galacturonate binding (GO:0048032);;	--	Remorin GN=DBP OS=Arabidopsis thaliana (Mouse-ear cress) PE=1 SV=1	hypothetical protein PRUPE_ppa025568mg, partial [Prunus persica]
CUFF11.231.1	[H]	Coenzyme transport and metabolism	Molecular Function: GTPase activity (GO:0003924);; Molecular Function: phospholipase activity (GO:0004620);; Molecular Function: triglyceride lipase activity (GO:0004806);; Cellular Component: extracellular space (GO:0005615);; Cellular Component: nucleus (GO:0005634);; Cellular Component: mitochondrial matrix (GO:0005759);; Cellular Component: plasma membrane (GO:0005886);; Biological Process: g…	K03644|1e-161|pop:POPTR_774018|lipoic acid synthase	Lipoyl synthase 1, chloroplastic (Precursor) GN=LIP1P-1 OS=Populus trichocarpa (Western balsam poplar) PE=3 SV=1	hypothetical protein PRUPE_ppa007502mg [Prunus persica]
CUFF11.243.1	--	--	--	--	--	--
CUFF11.264.1	--	--	Molecular Function: endopeptidase activity (GO:0004175);; Cellular Component: extracellular region (GO:0005576);; Cellular Component: endoplasmic reticulum (GO:0005783);; Biological Process: proteolysis (GO:0006508);; Cellular Component: membrane (GO:0016020);; Biological Process: protein processing (GO:0016485);; Biological Process: cellular protein localization (GO:0034613);; Biological Process…	K08658|1e-134|vvi:100247667|hypothetical protein LOC100247667	CAAX prenyl protease 2 GN=F2H17 OS=Arabidopsis thaliana (Mouse-ear cress) PE=2 SV=2	farnesylated protein-converting enzyme 2 [Prunus persica]
CUFF11.274.1	[S]	Function unknown	Molecular Function: structural molecule activity (GO:0005198);; Cellular Component: mitochondrion (GO:0005739);; Biological Process: membrane fusion (GO:0006944);; Biological Process: iron-sulfur cluster assembly (GO:0016226);; Biological Process: methylglyoxal catabolic process to D-lactate (GO:0019243);; Biological Process: Golgi vesicle transport (GO:0048193);; Molecular Function: iron-sulfur …	K13628|2e-79|rcu:RCOM_0516930|iron-sulfur cluster assembly protein, putative	Iron-sulfur assembly protein IscA-like 1, mitochondrial (Precursor) GN=At2g16710 OS=Arabidopsis thaliana (Mouse-ear cress) PE=2 SV=2	hypothetical protein PRUPE_ppa013203mg [Prunus persica]
CUFF11.293.1	--	--	Molecular Function: protein binding (GO:0005515);; Biological Process: DNA metabolic process (GO:0006259);; Biological Process: cellular response to DNA damage stimulus (GO:0006974);;	--	Replication protein A 14 kDa subunit B GN=F28J12.250 OS=Arabidopsis thaliana (Mouse-ear cress) PE=3 SV=1	hypothetical protein PRUPE_ppa012221mg [Prunus persica]
CUFF11.296.2	--	--	Molecular Function: ubiquitin-protein transferase activity (GO:0004842);; Cellular Component: nucleus (GO:0005634);; Cellular Component: plasma membrane (GO:0005886);; Biological Process: cytokinin metabolic process (GO:0009690);; Biological Process: auxin metabolic process (GO:0009850);; Biological Process: negative regulation of response to water deprivation (GO:0080148);;	--	E3 ubiquitin-protein ligase RGLG1 GN=RGLG1 OS=Arabidopsis thaliana (Mouse-ear cress) PE=1 SV=1	PREDICTED: E3 ubiquitin-protein ligase RGLG2-like [Glycine max]
CUFF11.30.1	--	--	--	--	--	--
CUFF11.321.2	[O]	Posttranslational modification, protein turnover, chaperones	Biological Process: RNA methylation (GO:0001510);; Molecular Function: structural constituent of ribosome (GO:0003735);; Cellular Component: nucleus (GO:0005634);; Cellular Component: nucleolus (GO:0005730);; Cellular Component: ribosome (GO:0005840);; Biological Process: translation (GO:0006412);; Biological Process: embryo development ending in seed dormancy (GO:0009793);; Biological Process: p…	--	60S ribosomal protein L40 (Precursor) GN=UBICEP52-7 OS=Nicotiana sylvestris (Wood tobacco) PE=2 SV=2	predicted protein [Populus trichocarpa]
CUFF11.344.1	--	--	--	--	--	PREDICTED: uncharacterized protein LOC101301871 [Fragaria vesca subsp. vesca]
CUFF11.379.1	--	--	Biological Process: response to chitin (GO:0010200);;	--	--	predicted protein [Populus trichocarpa]
CUFF11.39.1	--	--	Molecular Function: DNA binding (GO:0003677);; Molecular Function: sequence-specific DNA binding transcription factor activity (GO:0003700);; Molecular Function: protein binding (GO:0005515);; Cellular Component: nucleus (GO:0005634);; Biological Process: regulation of transcription, DNA-templated (GO:0006355);; Biological Process: fatty acid catabolic process (GO:0009062);; Biological Process: j…	--	Transcription factor bHLH66 GN=F27D4.17 OS=Arabidopsis thaliana (Mouse-ear cress) PE=2 SV=1	hypothetical protein PRUPE_ppa005254mg [Prunus persica]
CUFF11.401.1	--	--	Cellular Component: mitochondrion (GO:0005739);;	--	--	unknown [Populus trichocarpa]
CUFF11.443.1	--	--	Biological Process: mRNA splicing, via spliceosome (GO:0000398);; Cellular Component: nucleus (GO:0005634);;	K12832|2e-58|vvi:100247773|hypothetical protein LOC100247773	Uncharacterized protein At4g14342 GN=At4g14342 OS=Arabidopsis thaliana (Mouse-ear cress) PE=3 SV=1	PREDICTED: uncharacterized protein At3g23325-like [Fragaria vesca subsp. vesca]
CUFF11.445.1	[L]	Replication, recombination and repair	Molecular Function: DNA binding (GO:0003677);; Molecular Function: ATP binding (GO:0005524);; Cellular Component: nucleus (GO:0005634);; Biological Process: DNA-dependent DNA replication (GO:0006261);; Biological Process: chromatin silencing (GO:0006342);; Biological Process: response to stress (GO:0006950);; Biological Process: embryo development ending in seed dormancy (GO:0009793);; Biological…	K10756|0.0|vvi:100247946|hypothetical protein LOC100247946	Replication factor C subunit 3 GN=At5g27740 OS=Arabidopsis thaliana (Mouse-ear cress) PE=2 SV=1	hypothetical protein PRUPE_ppa007842mg [Prunus persica]
CUFF11.446.2	[J]	Translation, ribosomal structure and biogenesis	Molecular Function: 3'-5'-exoribonuclease activity (GO:0000175);; Biological Process: mitochondrial RNA metabolic process (GO:0000959);; Molecular Function: RNA binding (GO:0003723);; Molecular Function: polyribonucleotide nucleotidyltransferase activity (GO:0004654);; Biological Process: rRNA processing (GO:0006364);; Biological Process: mRNA processing (GO:0006397);; Biological Process: mRNA ca…	K00962|0.0|rcu:RCOM_1321070|polyribonucleotide nucleotidyltransferase, putative (EC:2.7.7.8)	Probable polyribonucleotide nucleotidyltransferase 1, chloroplastic (Precursor) GN=OSJNBa0050F10.4 OS=Oryza sativa subsp. japonica (Rice) PE=2 SV=1	PREDICTED: probable polyribonucleotide nucleotidyltransferase 1, chloroplastic-like [Fragaria vesca subsp. vesca]
CUFF11.449.1	--	--	--	--	--	--
CUFF11.455.1	[U]	Intracellular trafficking, secretion, and vesicular transport	Biological Process: response to molecule of fungal origin (GO:0002238);; Cellular Component: endoplasmic reticulum (GO:0005783);; Cellular Component: Golgi apparatus (GO:0005794);; Cellular Component: plasma membrane (GO:0005886);; Biological Process: sterol biosynthetic process (GO:0016126);; Biological Process: long-chain fatty acid biosynthetic process (GO:0042759);; Biological Process: sphing…	--	LAG1 longevity assurance homolog 2 GN=LAG2 OS=Arabidopsis thaliana (Mouse-ear cress) PE=1 SV=1	hypothetical protein PRUPE_ppa009536mg [Prunus persica]
CUFF11.456.1	--	--	--	--	--	Pyridoxal phosphate-dependent enzyme [Theobroma cacao]
CUFF11.462.1	--	--	--	--	--	PREDICTED: uncharacterized protein LOC101293906 [Fragaria vesca subsp. vesca]
CUFF11.465.1	--	--	Molecular Function: carboxylic ester hydrolase activity (GO:0004091);; Cellular Component: cytosol (GO:0005829);; Biological Process: metabolic process (GO:0008152);; Biological Process: single-organism cellular process (GO:0044763);; Molecular Function: retinyl-palmitate esterase activity (GO:0050253);; Molecular Function: methyl indole-3-acetate esterase activity (GO:0080030);; Molecular Functi…	--	Probable carboxylesterase 2 GN=CXE2 OS=Arabidopsis thaliana (Mouse-ear cress) PE=2 SV=1	CXE carboxylesterase [Malus pumila]
CUFF11.471.3	[S]	Function unknown	Cellular Component: mitochondrion (GO:0005739);; Cellular Component: endoplasmic reticulum (GO:0005783);; Biological Process: phosphatidylinositol biosynthetic process (GO:0006661);; Biological Process: sphingolipid metabolic process (GO:0006665);; Cellular Component: membrane (GO:0016020);; Biological Process: sterol metabolic process (GO:0016125);;	--	--	hypothetical protein PRUPE_ppa010939mg [Prunus persica]
CUFF11.512.2	--	--	Cellular Component: extracellular region (GO:0005576);; Cellular Component: Golgi apparatus (GO:0005794);; Biological Process: protein targeting to vacuole (GO:0006623);; Biological Process: membrane fusion (GO:0006944);; Molecular Function: zinc ion binding (GO:0008270);; Biological Process: vesicle-mediated transport (GO:0016192);;	--	Probable protein S-acyltransferase 12 OS=Arabidopsis thaliana (Mouse-ear cress) PE=2 SV=1	hypothetical protein PRUPE_ppa010169mg [Prunus persica]
CUFF11.518.1	--	--	Cellular Component: mitochondrion (GO:0005739);; Biological Process: response to auxin (GO:0009733);;	K14488|2e-69|pop:POPTR_664170|SAUR24	Auxin-induced protein 10A5 OS=Glycine max (Soybean) PE=2 SV=1	hypothetical protein PRUPE_ppa010986mg [Prunus persica]
CUFF11.52.1	--	--	Biological Process: developmental process involved in reproduction (GO:0003006);; Molecular Function: protein binding (GO:0005515);; Cellular Component: nucleus (GO:0005634);; Cellular Component: cytoplasm (GO:0005737);; Biological Process: response to cold (GO:0009409);; Biological Process: response to salt stress (GO:0009651);; Biological Process: response to abscisic acid (GO:0009737);; Biolog…	--	Probable WRKY transcription factor 32 GN=WRKY32 OS=Arabidopsis thaliana (Mouse-ear cress) PE=2 SV=1	hypothetical protein PRUPE_ppa004042mg [Prunus persica]
CUFF11.522.1	--	--	--	--	--	--
CUFF11.532.1	[O]	Posttranslational modification, protein turnover, chaperones	--	--	--	hypothetical protein PRUPE_ppa010327mg [Prunus persica]
CUFF11.543.1	[RTKL]	--	Molecular Function: protein kinase activity (GO:0004672);; Molecular Function: protein serine/threonine kinase activity (GO:0004674);; Molecular Function: ATP binding (GO:0005524);; Cellular Component: extracellular region (GO:0005576);; Cellular Component: plasma membrane (GO:0005886);; Biological Process: glycolytic process (GO:0006096);; Biological Process: protein phosphorylation (GO:0006468)…	--	Receptor-like protein kinase HERK 1 (Precursor) OS=Arabidopsis thaliana (Mouse-ear cress) PE=1 SV=1	hypothetical protein PRUPE_ppa001409mg [Prunus persica]
CUFF11.56.1	[R]	General function prediction only	Cellular Component: nucleus (GO:0005634);; Cellular Component: plasma membrane (GO:0005886);;	--	--	hypothetical protein PRUPE_ppb007460mg [Prunus persica]
CUFF11.566.1	[IQR]	--	Molecular Function: oxidoreductase activity (GO:0016491);; Biological Process: oxidation-reduction process (GO:0055114);;	--	3-oxoacyl-[acyl-carrier-protein] reductase, chloroplastic (Precursor) GN=CLKR27 OS=Cuphea lanceolata (Cigar flower) PE=2 SV=1	PREDICTED: 3-ketodihydrosphingosine reductase-like [Fragaria vesca subsp. vesca]
CUFF11.577.1	--	--	Molecular Function: nucleic acid binding (GO:0003676);; Molecular Function: beta-galactosidase activity (GO:0004565);; Biological Process: carbohydrate metabolic process (GO:0005975);; Molecular Function: zinc ion binding (GO:0008270);; Biological Process: DNA integration (GO:0015074);; Molecular Function: hydrolase activity (GO:0016787);; Molecular Function: carbohydrate binding (GO:0030246);;	--	Endonuclease OS=Nicotiana tabacum (Common tobacco) PE=2 SV=1	gag-pol polyprotein [Rosa rugosa]
CUFF11.581.1	[RTKL]	--	Molecular Function: protein serine/threonine kinase activity (GO:0004674);; Molecular Function: protein binding (GO:0005515);; Molecular Function: ATP binding (GO:0005524);; Cellular Component: nucleus (GO:0005634);; Cellular Component: cytosol (GO:0005829);; Cellular Component: plasma membrane (GO:0005886);; Biological Process: sucrose metabolic process (GO:0005985);; Biological Process: glycoly…	K14498|0.0|rcu:RCOM_0602280|Serine/threonine-protein kinase SAPK10, putative (EC:2.7.11.1)	Serine/threonine-protein kinase SRK2I GN=MUD21.14 OS=Arabidopsis thaliana (Mouse-ear cress) PE=1 SV=1	hypothetical protein PRUPE_ppa007584mg [Prunus persica]
CUFF11.595.3	--	--	--	--	--	--
CUFF11.608.1	--	--	--	--	Formin-like protein 18 (Precursor) GN=B1160F02.7 OS=Oryza sativa subsp. japonica (Rice) PE=2 SV=1	conserved hypothetical protein [Ricinus communis]
CUFF11.632.1	--	--	--	--	--	putative transposase tnp2 [Malus domestica]
CUFF11.634.2	[R]	General function prediction only	Molecular Function: RNA binding transcription antitermination factor activity (GO:0001072);; Molecular Function: nucleic acid binding (GO:0003676);; Molecular Function: double-stranded DNA binding (GO:0003690);; Molecular Function: single-stranded DNA binding (GO:0003697);; Molecular Function: RNA binding (GO:0003723);; Molecular Function: copper ion binding (GO:0005507);; Molecular Function: ATP…	--	Glycine-rich RNA-binding protein 2, mitochondrial (Precursor) GN=At4g13850 OS=Arabidopsis thaliana (Mouse-ear cress) PE=1 SV=1	hypothetical protein PRUPE_ppa009716mg [Prunus persica]
CUFF11.654.1	--	--	--	--	--	Uncharacterized protein TCM_035281 [Theobroma cacao]
CUFF11.657.1	--	--	Molecular Function: binding (GO:0005488);; Biological Process: response to stress (GO:0006950);; Molecular Function: O-methyltransferase activity (GO:0008171);; Molecular Function: S-adenosylmethionine-dependent methyltransferase activity (GO:0008757);; Biological Process: primary metabolic process (GO:0044238);; Cellular Component: intracellular part (GO:0044424);; Biological Process: single-org…	--	Probable S-adenosylmethionine-dependent methyltransferase At5g38100 GN=At5g38100 OS=Arabidopsis thaliana (Mouse-ear cress) PE=2 SV=1	hypothetical protein PRUPE_ppa022297mg [Prunus persica]
CUFF11.661.1	--	--	--	--	--	--
CUFF11.678.1	--	--	Biological Process: mitochondrial RNA processing (GO:0000963);; Cellular Component: mitochondrion (GO:0005739);; Biological Process: isopentenyl diphosphate biosynthetic process (GO:0009240);; Cellular Component: chloroplast (GO:0009507);; Biological Process: embryo development ending in seed dormancy (GO:0009793);; Biological Process: phloem or xylem histogenesis (GO:0010087);; Biological Proces…	--	Pentatricopeptide repeat-containing protein At1g71420 GN=PCMP-H70 OS=Arabidopsis thaliana (Mouse-ear cress) PE=2 SV=1	hypothetical protein PRUPE_ppa016573mg [Prunus persica]
CUFF11.681.2	[S]	Function unknown	Molecular Function: binding (GO:0005488);; Biological Process: defense response (GO:0006952);; Biological Process: immune response (GO:0006955);; Biological Process: organelle organization (GO:0006996);; Biological Process: cell cycle (GO:0007049);; Biological Process: signal transduction (GO:0007165);; Biological Process: pattern specification process (GO:0007389);; Biological Process: epidermis…	--	TMV resistance protein N GN=N OS=Nicotiana glutinosa (Tobacco) PE=1 SV=1	PREDICTED: TMV resistance protein N-like [Fragaria vesca subsp. vesca]
CUFF11.683.1	--	--	--	--	--	PREDICTED: TMV resistance protein N-like [Fragaria vesca subsp. vesca]
CUFF11.698.1	--	--	Biological Process: cell plate assembly (GO:0000919);; Molecular Function: Rho guanyl-nucleotide exchange factor activity (GO:0005089);; Molecular Function: protein binding (GO:0005515);; Cellular Component: nucleus (GO:0005634);; Cellular Component: cytosol (GO:0005829);; Biological Process: protein glycosylation (GO:0006486);; Biological Process: transport (GO:0006810);; Biological Process: emb…	--	Vacuolar protein sorting-associated protein 9A GN=MMB12.26 OS=Arabidopsis thaliana (Mouse-ear cress) PE=1 SV=1	hypothetical protein PRUPE_ppa007191mg [Prunus persica]
CUFF11.703.2	[R]	General function prediction only	Molecular Function: nucleotide binding (GO:0000166);; Biological Process: alternative mRNA splicing, via spliceosome (GO:0000380);; Biological Process: mRNA splicing, via spliceosome (GO:0000398);; Molecular Function: RNA binding transcription antitermination factor activity (GO:0001072);; Molecular Function: double-stranded DNA binding (GO:0003690);; Molecular Function: single-stranded DNA bindi…	--	Glycine-rich RNA-binding protein 3, mitochondrial (Precursor) GN=MAF19_30 OS=Arabidopsis thaliana (Mouse-ear cress) PE=2 SV=1	hypothetical protein PRUPE_ppa009564mg [Prunus persica]
CUFF11.709.1	[R]	General function prediction only	Biological Process: maltose metabolic process (GO:0000023);; Cellular Component: nucleus (GO:0005634);; Cellular Component: chloroplast (GO:0009507);; Biological Process: starch biosynthetic process (GO:0019252);; Biological Process: isopentenyl diphosphate biosynthetic process, methylerythritol 4-phosphate pathway (GO:0019288);;	--	--	hypothetical protein PRUPE_ppa025630mg, partial [Prunus persica]
CUFF11.90.1	--	--	Molecular Function: protein binding (GO:0005515);; Cellular Component: nucleus (GO:0005634);; Biological Process: cell cycle (GO:0007049);;	K10842|8e-22|vvi:100246771|hypothetical protein LOC100246771	--	hypothetical protein PRUPE_ppa011901mg [Prunus persica]
CUFF11.96.2	[J]	Translation, ribosomal structure and biogenesis	Molecular Function: structural constituent of ribosome (GO:0003735);; Cellular Component: nucleolus (GO:0005730);; Cellular Component: mitochondrion (GO:0005739);; Cellular Component: vacuole (GO:0005773);; Cellular Component: plasma membrane (GO:0005886);; Biological Process: translation (GO:0006412);; Molecular Function: 5S rRNA binding (GO:0008097);; Biological Process: cell proliferation (GO:…	K02932|0.0|vvi:100262824|hypothetical protein LOC100262824	60S ribosomal protein L5-1 GN=MWL2.17 OS=Arabidopsis thaliana (Mouse-ear cress) PE=2 SV=2	PREDICTED: 60S ribosomal protein L5-like [Fragaria vesca subsp. vesca]
CUFF12.100.1	--	--	--	--	--	--
CUFF12.105.1	--	--	--	--	--	hypothetical protein PRUPE_ppb020003mg [Prunus persica]
CUFF12.11.1	[R]	General function prediction only	Molecular Function: calmodulin binding (GO:0005516);; Cellular Component: nucleus (GO:0005634);; Cellular Component: mitochondrion (GO:0005739);; Cellular Component: plasma membrane (GO:0005886);; Biological Process: iron ion transport (GO:0006826);; Molecular Function: quercetin 2,3-dioxygenase activity (GO:0008127);; Cellular Component: plastid (GO:0009536);; Biological Process: response to abs…	K06911|1e-167|vvi:100254895|hypothetical protein LOC100254895	Pirin-like protein OS=Solanum lycopersicum (Tomato) PE=2 SV=1	hypothetical protein PRUPE_ppa008532mg [Prunus persica]
CUFF12.149.1	--	--	--	--	--	hypothetical protein PRUPE_ppa020794mg [Prunus persica]
CUFF12.195.1	[O]	Posttranslational modification, protein turnover, chaperones	Molecular Function: glutathione transferase activity (GO:0004364);; Molecular Function: binding (GO:0005488);; Cellular Component: cytoplasm (GO:0005737);; Cellular Component: cytosol (GO:0005829);; Biological Process: toxin catabolic process (GO:0009407);; Cellular Component: chloroplast stroma (GO:0009570);; Biological Process: response to abiotic stimulus (GO:0009628);; Biological Process: res…	K00799|1e-130|rcu:RCOM_0819940|glutathione-s-transferase omega, putative	Glutathione S-transferase L3 GN=GSTL3 OS=Arabidopsis thaliana (Mouse-ear cress) PE=2 SV=1	hypothetical protein PRUPE_ppa010816mg [Prunus persica]
CUFF12.204.2	--	--	--	--	Thioredoxin-like protein AAED1, chloroplastic (Precursor) GN=At2g37240 OS=Arabidopsis thaliana (Mouse-ear cress) PE=2 SV=2	PREDICTED: thioredoxin-like protein AAED1, chloroplastic-like [Fragaria vesca subsp. vesca]
CUFF12.235.1	[R]	General function prediction only	Cellular Component: cytoplasm (GO:0005737);; Cellular Component: plasma membrane (GO:0005886);; Molecular Function: FMN binding (GO:0010181);; Molecular Function: oxidoreductase activity (GO:0016491);; Biological Process: negative regulation of transcription, DNA-templated (GO:0045892);; Biological Process: oxidation-reduction process (GO:0055114);;	--	--	hypothetical protein PRUPE_ppa010049mg [Prunus persica]
CUFF12.249.1	--	--	--	--	--	--
CUFF12.255.1	--	--	Cellular Component: vacuole (GO:0005773);; Biological Process: cellular protein modification process (GO:0006464);; Biological Process: ubiquitin-dependent protein catabolic process (GO:0006511);; Molecular Function: ubiquitin-calmodulin ligase activity (GO:0050372);;	--	Ubiquitin (Precursor) GN=UBQ11 OS=Arabidopsis thaliana (Mouse-ear cress) PE=1 SV=1	polyubiquitin 10 [Arachis hypogaea]
CUFF12.265.1	[R]	General function prediction only	Molecular Function: nucleotide binding (GO:0000166);;	--	Notchless protein homolog GN=NLE1 OS=Arabidopsis thaliana (Mouse-ear cress) PE=2 SV=1	hypothetical protein PRUPE_ppa003378mg [Prunus persica]
CUFF12.289.1	[R]	General function prediction only	Molecular Function: RNA binding transcription antitermination factor activity (GO:0001072);; Molecular Function: double-stranded DNA binding (GO:0003690);; Molecular Function: single-stranded DNA binding (GO:0003697);; Molecular Function: copper ion binding (GO:0005507);; Molecular Function: ATP binding (GO:0005524);; Cellular Component: mitochondrion (GO:0005739);; Biological Process: mRNA proce…	--	Ribonucleoprotein At2g37220, chloroplastic (Precursor) GN=At2g37220 OS=Arabidopsis thaliana (Mouse-ear cress) PE=1 SV=1	hypothetical protein PRUPE_ppa009295mg [Prunus persica]
CUFF12.305.1	[G]	Carbohydrate transport and metabolism	Biological Process: myo-inositol hexakisphosphate biosynthetic process (GO:0010264);;	--	--	PREDICTED: uncharacterized protein DDB_G0273453/DDB_G0273565-like [Fragaria vesca subsp. vesca]
CUFF12.342.3	--	--	Cellular Component: endosome (GO:0005768);; Cellular Component: Golgi apparatus (GO:0005794);; Cellular Component: trans-Golgi network (GO:0005802);; Biological Process: glucose catabolic process (GO:0006007);; Biological Process: protein glycosylation (GO:0006486);; Biological Process: regulation of mitotic cell cycle (GO:0007346);; Molecular Function: protein-tyrosine sulfotransferase activity …	--	Protein-tyrosine sulfotransferase (Precursor) GN=TPST OS=Arabidopsis thaliana (Mouse-ear cress) PE=1 SV=3	hypothetical protein PRUPE_ppa004767mg [Prunus persica]
CUFF12.365.1	[J]	Translation, ribosomal structure and biogenesis	Molecular Function: double-stranded RNA binding (GO:0003725);;	--	--	hypothetical protein PRUPE_ppa009466mg [Prunus persica]
CUFF12.367.1	--	--	--	--	--	PREDICTED: putative FBD-associated F-box protein At5g56440-like [Fragaria vesca subsp. vesca]
CUFF12.39.3	[J]	Translation, ribosomal structure and biogenesis	Molecular Function: 3'-5'-exoribonuclease activity (GO:0000175);; Molecular Function: RNA binding (GO:0003723);; Cellular Component: cytosol (GO:0005829);; Biological Process: RNA processing (GO:0006396);; Molecular Function: tRNA nucleotidyltransferase activity (GO:0009022);;	K11600|2e-53|vvi:100265488|hypothetical protein LOC100265488	--	PREDICTED: exosome complex component RRP41 [Vitis vinifera]
CUFF12.414.2	--	--	Biological Process: nuclear division (GO:0000280);; Biological Process: cytokinesis by cell plate formation (GO:0000911);; Cellular Component: nucleus (GO:0005634);; Cellular Component: spindle (GO:0005819);; Cellular Component: microtubule (GO:0005874);; Biological Process: DNA replication initiation (GO:0006270);; Biological Process: regulation of DNA replication (GO:0006275);; Biological Proce…	--	Protein TPX2 GN=TPX2 OS=Arabidopsis thaliana (Mouse-ear cress) PE=1 SV=1	hypothetical protein PRUPE_ppa021812mg [Prunus persica]
CUFF12.419.2	--	--	--	--	--	--
CUFF12.423.1	--	--	--	--	--	--
CUFF12.424.1	--	--	--	K12828|2e-06|rcu:RCOM_0821880|Splicing factor 3B subunit, putative	--	hypothetical protein PRUPE_ppa000339mg [Prunus persica]
CUFF12.459.1	--	--	--	--	DEAD-box ATP-dependent RNA helicase 21 GN=RH21 OS=Arabidopsis thaliana (Mouse-ear cress) PE=2 SV=1	hypothetical protein SORBIDRAFT_06g025540 [Sorghum bicolor]
CUFF12.465.1	--	--	Biological Process: regulation of transcription, DNA-templated (GO:0006355);;	--	--	SCL domain class transcription factor [Malus domestica]
CUFF12.506.1	--	--	--	--	--	--
CUFF12.516.1	--	--	--	--	--	hypothetical protein PRUPE_ppa014002mg [Prunus persica]
CUFF12.52.2	--	--	Biological Process: defense response (GO:0006952);; Molecular Function: ADP binding (GO:0043531);;	--	--	NBS-LRR-like protein [Malus baccata]
CUFF12.525.1	--	--	--	--	--	Translation initiation factor SUI1 family protein isoform 2 [Theobroma cacao]
CUFF12.528.1	[O]	Posttranslational modification, protein turnover, chaperones	Molecular Function: structural constituent of ribosome (GO:0003735);; Cellular Component: nucleus (GO:0005634);; Cellular Component: ribosome (GO:0005840);; Biological Process: translation (GO:0006412);; Cellular Component: cytosolic small ribosomal subunit (GO:0022627);; Molecular Function: metal ion binding (GO:0046872);;	K02977|1e-112|rcu:RCOM_1344350|ubiquitin, putative	40S ribosomal protein S27a (Precursor) GN=UBI3 OS=Solanum tuberosum (Potato) PE=2 SV=2	PREDICTED: ubiquitin-40S ribosomal protein S27a-like [Fragaria vesca subsp. vesca]
CUFF12.536.1	[S]	Function unknown	Cellular Component: cytosol (GO:0005829);;	--	--	hypothetical protein PRUPE_ppa013357mg [Prunus persica]
CUFF12.548.1	--	--	Molecular Function: catalytic activity (GO:0003824);; Molecular Function: binding (GO:0005488);; Biological Process: metabolic process (GO:0008152);;	--	--	putative polyprotein (retrotrasposon protein) [Malus domestica]
CUFF12.56.2	--	--	--	--	--	--
CUFF12.561.1	--	--	Biological Process: response to molecule of bacterial origin (GO:0002237);; Molecular Function: protein binding (GO:0005515);; Cellular Component: nucleus (GO:0005634);; Cellular Component: plasma membrane (GO:0005886);; Biological Process: protein phosphorylation (GO:0006468);; Biological Process: membrane fusion (GO:0006944);; Biological Process: defense response to bacterium, incompatible inte…	--	RPM1-interacting protein 4 GN=RIN4 OS=Arabidopsis thaliana (Mouse-ear cress) PE=1 SV=1	hypothetical protein PRUPE_ppa014254mg [Prunus persica]
CUFF12.562.1	--	--	Cellular Component: plasma membrane (GO:0005886);; Biological Process: cellular protein modification process (GO:0006464);; Biological Process: organelle organization (GO:0006996);; Biological Process: anatomical structure morphogenesis (GO:0009653);; Biological Process: flower development (GO:0009908);; Cellular Component: intracellular organelle (GO:0043229);; Biological Process: organ developm…	--	WEB family protein At5g55860 GN=At5g55860 OS=Arabidopsis thaliana (Mouse-ear cress) PE=2 SV=1	hypothetical protein PRUPE_ppa002793mg [Prunus persica]
CUFF12.564.2	--	--	Molecular Function: transporter activity (GO:0005215);; Biological Process: transport (GO:0006810);; Biological Process: response to ethylene (GO:0009723);; Biological Process: abscisic acid-activated signaling pathway (GO:0009738);; Biological Process: intracellular signal transduction (GO:0035556);;	--	Patellin-6 GN=PATL6 OS=Arabidopsis thaliana (Mouse-ear cress) PE=2 SV=1	hypothetical protein PRUPE_ppa008306mg [Prunus persica]
CUFF12.573.1	--	--	Biological Process: microtubule nucleation (GO:0007020);; Biological Process: fatty acid catabolic process (GO:0009062);; Cellular Component: chloroplast (GO:0009507);; Biological Process: thylakoid membrane organization (GO:0010027);; Biological Process: photosystem II assembly (GO:0010207);; Biological Process: regulation of chlorophyll biosynthetic process (GO:0010380);; Biological Process: mR…	--	Pentatricopeptide repeat-containing protein At5g66520 GN=PCMP-H61 OS=Arabidopsis thaliana (Mouse-ear cress) PE=2 SV=1	hypothetical protein PRUPE_ppa024338mg, partial [Prunus persica]
CUFF12.58.1	--	--	--	--	--	--
CUFF12.596.1	[LKJ]	--	Molecular Function: helicase activity (GO:0004386);; Cellular Component: nucleus (GO:0005634);; Cellular Component: cytosol (GO:0005829);; Molecular Function: ATP-dependent helicase activity (GO:0008026);; Biological Process: RNA metabolic process (GO:0016070);; Biological Process: cellular catabolic process (GO:0044248);; Biological Process: cellular component organization or biogenesis (GO:0071…	K12823|1e-138|pop:POPTR_826955|hypothetical protein	DEAD-box ATP-dependent RNA helicase 20 GN=RH20 OS=Arabidopsis thaliana (Mouse-ear cress) PE=2 SV=1	PREDICTED: DEAD-box ATP-dependent RNA helicase 20-like [Fragaria vesca subsp. vesca]
CUFF12.605.1	--	--	Molecular Function: aspartic-type endopeptidase activity (GO:0004190);; Cellular Component: extracellular region (GO:0005576);; Biological Process: proteolysis (GO:0006508);; Biological Process: defense response (GO:0006952);; Biological Process: response to organic substance (GO:0010033);; Molecular Function: hydrolase activity (GO:0016787);; Cellular Component: anchored component of membrane (G…	--	Aspartic proteinase-like protein 1 (Precursor) GN=At5g10080 OS=Arabidopsis thaliana (Mouse-ear cress) PE=1 SV=1	hypothetical protein PRUPE_ppa004096mg [Prunus persica]
CUFF12.617.4	--	--	Molecular Function: sequence-specific DNA binding transcription factor activity (GO:0003700);; Molecular Function: protein binding (GO:0005515);; Cellular Component: nucleus (GO:0005634);; Biological Process: response to stress (GO:0006950);; Molecular Function: zinc ion binding (GO:0008270);; Biological Process: red, far-red light phototransduction (GO:0009585);; Biological Process: response to …	--	Protein FAR1-RELATED SEQUENCE 3 GN=FRS3 OS=Arabidopsis thaliana (Mouse-ear cress) PE=2 SV=2	hypothetical protein PRUPE_ppa001310mg [Prunus persica]
CUFF12.638.1	--	--	--	--	--	--
CUFF12.652.2	--	--	Molecular Function: phosphatidylcholine 1-acylhydrolase activity (GO:0008970);; Cellular Component: plasmodesma (GO:0009506);; Biological Process: detection of gravity (GO:0009590);; Biological Process: amyloplast organization (GO:0009660);; Cellular Component: plant-type vacuole membrane (GO:0009705);; Biological Process: negative gravitropism (GO:0009959);; Molecular Function: metal ion binding…	--	--	hypothetical protein PRUPE_ppa001066mg [Prunus persica]
CUFF12.667.1	[R]	General function prediction only	Molecular Function: metalloendopeptidase activity (GO:0004222);; Biological Process: rRNA processing (GO:0006364);; Cellular Component: chloroplast (GO:0009507);; Biological Process: dephosphorylation (GO:0016311);; Molecular Function: phosphatase activity (GO:0016791);; Molecular Function: metal ion binding (GO:0046872);;	K07042|0.0|rcu:RCOM_0801750|Phosphatase yidA, putative	--	hypothetical protein PRUPE_ppa003601mg [Prunus persica]
CUFF12.668.3	[A]	RNA processing and modification	Biological Process: cytokinesis by cell plate formation (GO:0000911);; Biological Process: nuclear-transcribed mRNA catabolic process (GO:0000956);; Molecular Function: RNA binding (GO:0003723);; Molecular Function: polynucleotide adenylyltransferase activity (GO:0004652);; Molecular Function: protein binding (GO:0005515);; Cellular Component: nucleus (GO:0005634);; Biological Process: transcript…	K14376|0.0|rcu:RCOM_0801640|Poly(A) polymerase beta, putative (EC:2.7.7.19)	--	hypothetical protein PRUPE_ppa021844mg, partial [Prunus persica]
CUFF12.718.2	--	--	Molecular Function: structural molecule activity (GO:0005198);; Biological Process: response to stress (GO:0006950);; Cellular Component: chloroplast (GO:0009507);; Cellular Component: chloroplast thylakoid (GO:0009534);; Cellular Component: chloroplast stroma (GO:0009570);; Biological Process: cellular process (GO:0009987);; Cellular Component: membrane (GO:0016020);; Cellular Component: thylako…	--	Probable plastid-lipid-associated protein 7, chloroplastic (Precursor) GN=PAP7 OS=Arabidopsis thaliana (Mouse-ear cress) PE=2 SV=1	hypothetical protein PRUPE_ppa009938mg [Prunus persica]
CUFF12.721.1	--	--	Cellular Component: endoplasmic reticulum (GO:0005783);; Cellular Component: integral component of membrane (GO:0016021);;	--	--	hypothetical protein PRUPE_ppa003321mg [Prunus persica]
CUFF12.73.1	[D]	Cell cycle control, cell division, chromosome partitioning	Cellular Component: plasma membrane (GO:0005886);; Biological Process: para-aminobenzoic acid metabolic process (GO:0046482);;	--	--	hypothetical protein PRUPE_ppa005411mg [Prunus persica]
CUFF12.735.1	[R]	General function prediction only	Cellular Component: Golgi membrane (GO:0000139);; Biological Process: phosphorelay signal transduction system (GO:0000160);; Biological Process: RNA splicing, via endonucleolytic cleavage and ligation (GO:0000394);; Molecular Function: DNA binding (GO:0003677);; Molecular Function: GTP binding (GO:0005525);; Cellular Component: vacuole (GO:0005773);; Cellular Component: vacuolar membrane (GO:0005…	--	GTP-binding protein YPTM2 GN=YPTM2 OS=Zea mays (Maize) PE=2 SV=1	PREDICTED: GTP-binding protein YPTM2-like [Fragaria vesca subsp. vesca]
CUFF12.746.1	--	--	--	--	--	T4.5 [Malus x robusta]
CUFF12.752.2	--	--	--	--	--	--
CUFF12.79.2	--	--	Biological Process: polysaccharide biosynthetic process (GO:0000271);; Biological Process: establishment of planar polarity (GO:0001736);; Biological Process: amino acid transmembrane transport (GO:0003333);; Cellular Component: endosome (GO:0005768);; Cellular Component: Golgi apparatus (GO:0005794);; Cellular Component: plasma membrane (GO:0005886);; Biological Process: acetyl-CoA metabolic pro…	K13946|0.0|pop:POPTR_643656|PtrAUX8	Auxin transporter-like protein 3 GN=LAX3 OS=Medicago truncatula (Barrel medic) PE=2 SV=1	PREDICTED: auxin transporter-like protein 3-like [Fragaria vesca subsp. vesca]
CUFF12.80.3	--	--	Biological Process: phosphatidylinositol biosynthetic process (GO:0006661);;	K12162|4e-59|vvi:100264401|hypothetical protein LOC100264401	Ubiquitin-fold modifier 1 (Precursor) GN=At1g77710 OS=Arabidopsis thaliana (Mouse-ear cress) PE=3 SV=1	hypothetical protein PRUPE_ppa013883mg [Prunus persica]
CUFF13.10.1	--	--	--	--	--	hypothetical protein PRUPE_ppa003123mg [Prunus persica]
CUFF13.100.1	--	--	--	--	--	--
CUFF13.122.1	--	--	--	--	--	--
CUFF13.132.1	--	--	Molecular Function: nucleic acid binding (GO:0003676);; Molecular Function: zinc ion binding (GO:0008270);;	--	--	hypothetical protein PRUPE_ppa001784mg [Prunus persica]
CUFF13.2.1	--	--	--	--	--	--
CUFF13.24.1	--	--	Biological Process: developmental process involved in reproduction (GO:0003006);; Biological Process: response to stress (GO:0006950);; Biological Process: response to abiotic stimulus (GO:0009628);; Biological Process: cellular component organization (GO:0016043);; Biological Process: multicellular organismal process (GO:0032501);; Cellular Component: intracellular membrane-bounded organelle (GO…	--	Pollen-specific leucine-rich repeat extensin-like protein 1 (Precursor) GN=PEX1 OS=Arabidopsis thaliana (Mouse-ear cress) PE=2 SV=1	hypothetical protein PRUPE_ppa020401mg [Prunus persica]
CUFF13.250.1	--	--	Biological Process: very long-chain fatty acid metabolic process (GO:0000038);; Biological Process: polysaccharide biosynthetic process (GO:0000271);; Molecular Function: 1-acylglycerol-3-phosphate O-acyltransferase activity (GO:0003841);; Molecular Function: glycerol-3-phosphate O-acyltransferase activity (GO:0004366);; Cellular Component: mitochondrion (GO:0005739);; Cellular Component: endopla…	K13508|1e-61|rcu:RCOM_1615780|ER glycerol-phosphate acyltransferase (EC:2.3.1.15)	Probable glycerol-3-phosphate acyltransferase 8 GN=F5I10.4/F5I10.5 OS=Arabidopsis thaliana (Mouse-ear cress) PE=2 SV=1	hypothetical protein PRUPE_ppa004571mg [Prunus persica]
CUFF13.266.1	--	--	Molecular Function: aspartic-type endopeptidase activity (GO:0004190);; Cellular Component: endosome (GO:0005768);; Cellular Component: vacuolar membrane (GO:0005774);; Cellular Component: Golgi apparatus (GO:0005794);; Cellular Component: plasma membrane (GO:0005886);; Biological Process: proteolysis (GO:0006508);; Cellular Component: endosome membrane (GO:0010008);; Cellular Component: integral…	--	Signal peptide peptidase-like 4 (Precursor) GN=SPPL4 OS=Arabidopsis thaliana (Mouse-ear cress) PE=2 SV=1	hypothetical protein PRUPE_ppa003988mg [Prunus persica]
CUFF13.32.1	--	--	Cellular Component: nucleus (GO:0005634);;	--	--	hypothetical protein PRUPE_ppa006735mg [Prunus persica]
CUFF13.323.1	--	--	--	--	--	--
CUFF13.350.1	--	--	Biological Process: metabolic process (GO:0008152);;	--	--	PREDICTED: uncharacterized protein LOC101302890, partial [Fragaria vesca subsp. vesca]
CUFF13.369.1	[R]	General function prediction only	Cellular Component: endoplasmic reticulum (GO:0005783);; Cellular Component: Golgi apparatus (GO:0005794);; Cellular Component: plasma membrane (GO:0005886);; Biological Process: lipopolysaccharide core region biosynthetic process (GO:0009244);; Cellular Component: chloroplast (GO:0009507);; Molecular Function: kinase activity (GO:0016301);; Biological Process: phosphorylation (GO:0016310);; Biol…	K08869|0.0|vvi:100242392|hypothetical protein LOC100242392	Putative ABC1 protein At2g40090 (Precursor) GN=At2g40090 OS=Arabidopsis thaliana (Mouse-ear cress) PE=2 SV=2	hypothetical protein PRUPE_ppa000948mg [Prunus persica]
CUFF13.375.1	--	--	Molecular Function: galactokinase activity (GO:0004335);; Molecular Function: ATP binding (GO:0005524);; Cellular Component: cytosol (GO:0005829);; Biological Process: galactose metabolic process (GO:0006012);; Biological Process: RNA processing (GO:0006396);; Cellular Component: plasmodesma (GO:0009506);; Molecular Function: L-arabinokinase activity (GO:0009702);; Biological Process: arabinose m…	K12446|0.0|vvi:100267958|hypothetical protein LOC100267958	L-arabinokinase OS=Arabidopsis thaliana (Mouse-ear cress) PE=1 SV=1	hypothetical protein PRUPE_ppa000820mg [Prunus persica]
CUFF13.385.1	[S]	Function unknown	Molecular Function: nucleotide binding (GO:0000166);; Molecular Function: protein binding (GO:0005515);; Biological Process: defense response (GO:0006952);; Cellular Component: plasmodesma (GO:0009506);; Cellular Component: membrane (GO:0016020);; Cellular Component: intracellular membrane-bounded organelle (GO:0043231);; Cellular Component: cytoplasmic part (GO:0044444);; Biological Process: sin…	--	TMV resistance protein N GN=N OS=Nicotiana glutinosa (Tobacco) PE=1 SV=1	PREDICTED: TMV resistance protein N-like [Cucumis sativus]
CUFF13.396.1	--	--	Cellular Component: nucleus (GO:0005634);; Molecular Function: hydrolase activity (GO:0016787);;	K10744|1e-134|vvi:100268103|hypothetical protein LOC100268103	--	hypothetical protein PRUPE_ppa009861mg [Prunus persica]
CUFF13.403.2	--	--	Molecular Function: RNA binding (GO:0003723);; Biological Process: RNA processing (GO:0006396);; Cellular Component: apoplast (GO:0048046);;	--	--	hypothetical protein PRUPE_ppa002388mg [Prunus persica]
CUFF13.439.1	[S]	Function unknown	Molecular Function: protein kinase activity (GO:0004672);; Molecular Function: binding (GO:0005488);; Biological Process: polysaccharide metabolic process (GO:0005976);; Biological Process: cellular protein modification process (GO:0006464);; Biological Process: signal transduction (GO:0007165);; Biological Process: macromolecule biosynthetic process (GO:0009059);; Biological Process: response to…	--	LRR receptor-like serine/threonine-protein kinase RCH1 (Precursor) GN=RCH1 OS=Arabidopsis thaliana (Mouse-ear cress) PE=2 SV=1	PREDICTED: protein SUPPRESSOR OF npr1-1, CONSTITUTIVE 1-like [Fragaria vesca subsp. vesca]
CUFF13.453.1	[O]	Posttranslational modification, protein turnover, chaperones	Molecular Function: protease binding (GO:0002020);; Molecular Function: receptor activity (GO:0004872);; Molecular Function: KDEL sequence binding (GO:0005046);; Molecular Function: ATP binding (GO:0005524);; Cellular Component: cell wall (GO:0005618);; Cellular Component: mitochondrion (GO:0005739);; Cellular Component: vacuolar membrane (GO:0005774);; Cellular Component: endoplasmic reticulum l…	K03283|0.0|vvi:100253562|similar to HSC70-1 (heat shock cognate 70 kDa protein 1)	Heat shock cognate 70 kDa protein GN=HSP70 OS=Petunia hybrida (Petunia) PE=2 SV=1	hypothetical protein PRUPE_ppa021595mg, partial [Prunus persica]
CUFF13.464.1	[S]	Function unknown	Cellular Component: endoplasmic reticulum (GO:0005783);; Biological Process: phosphatidylinositol biosynthetic process (GO:0006661);;	--	Uncharacterized membrane protein At4g09580 GN=At4g09580 OS=Arabidopsis thaliana (Mouse-ear cress) PE=1 SV=1	hypothetical protein PRUPE_ppa010194mg [Prunus persica]
CUFF13.466.1	--	--	Biological Process: maltose metabolic process (GO:0000023);; Cellular Component: intracellular (GO:0005622);; Biological Process: RNA processing (GO:0006396);; Biological Process: starch biosynthetic process (GO:0019252);;	--	--	hypothetical protein PRUPE_ppa003334mg [Prunus persica]
CUFF13.475.2	--	--	Molecular Function: nucleotide binding (GO:0000166);; Biological Process: mRNA splicing, via spliceosome (GO:0000398);; Molecular Function: nucleic acid binding (GO:0003676);; Molecular Function: protein binding (GO:0005515);; Biological Process: response to oxidative stress (GO:0006979);; Biological Process: RNA splicing (GO:0008380);; Biological Process: regulation of gene expression (GO:001046…	--	Serine/arginine-rich splicing factor 33 GN=F7A10.15 OS=Arabidopsis thaliana (Mouse-ear cress) PE=1 SV=1	PREDICTED: uncharacterized protein LOC101308510 [Fragaria vesca subsp. vesca]
CUFF13.483.1	[Z]	Cytoskeleton	Molecular Function: structural constituent of cytoskeleton (GO:0005200);; Cellular Component: nucleoplasm (GO:0005654);; Cellular Component: cytoplasm (GO:0005737);; Biological Process: DNA repair (GO:0006281);; Biological Process: regulation of transcription, DNA-templated (GO:0006355);; Biological Process: multicellular organismal development (GO:0007275);; Biological Process: embryo sac egg ce…	K11672|0.0|vvi:100258127|hypothetical protein LOC100258127	Actin-related protein 5 GN=ARP5 OS=Arabidopsis thaliana (Mouse-ear cress) PE=1 SV=2	hypothetical protein PRUPE_ppa002045mg [Prunus persica]
CUFF13.506.1	--	--	--	--	--	--
CUFF13.525.1	[H]	Coenzyme transport and metabolism	Molecular Function: tetrahydrofolylpolyglutamate synthase activity (GO:0004326);; Molecular Function: ATP binding (GO:0005524);; Cellular Component: mitochondrial matrix (GO:0005759);; Cellular Component: cytosol (GO:0005829);; Biological Process: one-carbon metabolic process (GO:0006730);; Cellular Component: chloroplast stroma (GO:0009570);; Biological Process: photorespiration (GO:0009853);; B…	K01930|0.0|rcu:RCOM_1482420|folylpolyglutamate synthase, putative (EC:6.3.2.17)	Folylpolyglutamate synthase GN=At5g05980 OS=Arabidopsis thaliana (Mouse-ear cress) PE=1 SV=1	hypothetical protein PRUPE_ppa001357mg [Prunus persica]
CUFF13.575.1	[R]	General function prediction only	Cellular Component: proteasome complex (GO:0000502);; Cellular Component: nucleus (GO:0005634);; Cellular Component: cytosol (GO:0005829);; Biological Process: fatty acid beta-oxidation (GO:0006635);; Cellular Component: proteasome regulatory particle, lid subcomplex (GO:0008541);; Biological Process: toxin catabolic process (GO:0009407);; Biological Process: embryo development ending in seed dor…	K03038|0.0|vvi:100247677|hypothetical protein LOC100247677	26S proteasome non-ATPase regulatory subunit 7 homolog A GN=MJJ3.19 OS=Arabidopsis thaliana (Mouse-ear cress) PE=1 SV=1	hypothetical protein PRUPE_ppa009017mg [Prunus persica]
CUFF13.609.1	[O]	Posttranslational modification, protein turnover, chaperones	Biological Process: protein peptidyl-prolyl isomerization (GO:0000413);; Biological Process: regulation of protein phosphorylation (GO:0001932);; Molecular Function: peptidyl-prolyl cis-trans isomerase activity (GO:0003755);; Cellular Component: nucleus (GO:0005634);; Cellular Component: mitochondrion (GO:0005739);; Cellular Component: multivesicular body (GO:0005771);; Cellular Component: vacuol…	--	Peptidyl-prolyl cis-trans isomerase CYP20-1 (Precursor) GN=MZN1.15 OS=Arabidopsis thaliana (Mouse-ear cress) PE=1 SV=1	PREDICTED: peptidyl-prolyl cis-trans isomerase CYP20-1-like [Fragaria vesca subsp. vesca]
CUFF13.645.2	[RTKL]	--	Biological Process: cell morphogenesis (GO:0000902);; Molecular Function: protein kinase activity (GO:0004672);; Molecular Function: binding (GO:0005488);; Cellular Component: plasma membrane (GO:0005886);; Biological Process: carbohydrate metabolic process (GO:0005975);; Biological Process: cellular protein modification process (GO:0006464);; Biological Process: cytoskeleton organization (GO:000…	--	Probable LRR receptor-like serine/threonine-protein kinase MRH1 (Precursor) GN=MRH1 OS=Arabidopsis thaliana (Mouse-ear cress) PE=2 SV=1	hypothetical protein PRUPE_ppa002525mg [Prunus persica]
CUFF13.69.1	--	--	Cellular Component: spliceosomal complex (GO:0005681);; Biological Process: RNA splicing (GO:0008380);;	K12817|0.0|vvi:100247737|hypothetical protein LOC100247737	--	hypothetical protein PRUPE_ppa006327mg [Prunus persica]
CUFF14.126.1	--	--	Cellular Component: endosome (GO:0005768);; Cellular Component: Golgi apparatus (GO:0005794);; Cellular Component: trans-Golgi network (GO:0005802);; Cellular Component: plasma membrane (GO:0005886);; Biological Process: acetyl-CoA metabolic process (GO:0006084);; Cellular Component: chloroplast thylakoid lumen (GO:0009543);; Biological Process: plasmodesma organization (GO:0009663);; Biological …	--	Formin-like protein 3 OS=Oryza sativa subsp. japonica (Rice) PE=2 SV=2	hypothetical protein PRUPE_ppa004008mg [Prunus persica]
CUFF14.135.1	[R]	General function prediction only	Molecular Function: acid phosphatase activity (GO:0003993);; Molecular Function: protein serine/threonine phosphatase activity (GO:0004722);; Cellular Component: cell wall (GO:0005618);; Cellular Component: mitochondrion (GO:0005739);; Biological Process: protein dephosphorylation (GO:0006470);; Biological Process: cellular aromatic compound metabolic process (GO:0006725);; Biological Process: re…	--	Probable inactive purple acid phosphatase 27 (Precursor) GN=PAP27 OS=Arabidopsis thaliana (Mouse-ear cress) PE=2 SV=1	hypothetical protein PRUPE_ppa002700mg [Prunus persica]
CUFF14.136.1	[L]	Replication, recombination and repair	Molecular Function: nucleotide binding (GO:0000166);; Biological Process: double-strand break repair via homologous recombination (GO:0000724);; Biological Process: cytokinesis by cell plate formation (GO:0000911);; Molecular Function: DNA binding (GO:0003677);; Molecular Function: DNA-directed DNA polymerase activity (GO:0003887);; Biological Process: regulation of DNA replication (GO:0006275);;…	K02327|0.0|vvi:100246530|hypothetical protein LOC100246530	DNA polymerase delta catalytic subunit GN=POLD1 OS=Glycine max (Soybean) PE=2 SV=1	hypothetical protein PRUPE_ppa000929mg [Prunus persica]
CUFF14.15.1	--	--	--	--	--	hypothetical protein PRUPE_ppa021640mg, partial [Prunus persica]
CUFF14.159.1	--	--	--	--	--	hypothetical protein PRUPE_ppa016628mg, partial [Prunus persica]
CUFF14.19.1	[F]	Nucleotide transport and metabolism	Molecular Function: adenine phosphoribosyltransferase activity (GO:0003999);; Molecular Function: ATP binding (GO:0005524);; Cellular Component: cytoplasm (GO:0005737);; Cellular Component: mitochondrion (GO:0005739);; Cellular Component: Golgi apparatus (GO:0005794);; Cellular Component: cytosol (GO:0005829);; Cellular Component: plasma membrane (GO:0005886);; Biological Process: purine ribonucl…	K00759|1e-127|pop:POPTR_669073|adenine phosphoribosyltransferase (EC:2.4.2.7)	Adenine phosphoribosyltransferase 2 GN=APT2 OS=Arabidopsis thaliana (Mouse-ear cress) PE=2 SV=1	hypothetical protein PRUPE_ppa011918mg [Prunus persica]
CUFF14.204.1	--	--	--	--	--	ORF-239; putative [Phaseolus vulgaris]
CUFF14.226.3	--	--	Biological Process: cell morphogenesis (GO:0000902);; Molecular Function: structural constituent of cell wall (GO:0005199);; Molecular Function: binding (GO:0005488);; Cellular Component: plant-type cell wall (GO:0009505);; Biological Process: response to abiotic stimulus (GO:0009628);; Biological Process: post-embryonic development (GO:0009791);; Biological Process: response to organic substance…	--	Extensin-3 (Precursor) GN=F16F4.4 OS=Arabidopsis thaliana (Mouse-ear cress) PE=2 SV=3	extensin [Prunus dulcis]
CUFF14.233.2	--	--	Molecular Function: protein binding (GO:0005515);; Biological Process: defense response (GO:0006952);; Cellular Component: intracellular membrane-bounded organelle (GO:0043231);; Cellular Component: cytoplasmic part (GO:0044444);; Biological Process: single-organism cellular process (GO:0044763);;	--	TMV resistance protein N GN=N OS=Nicotiana glutinosa (Tobacco) PE=1 SV=1	hypothetical protein PRUPE_ppa020280mg [Prunus persica]
CUFF14.247.1	--	--	--	--	--	--
CUFF14.249.1	--	--	Cellular Component: nucleus (GO:0005634);; Cellular Component: plasma membrane (GO:0005886);; Molecular Function: zinc ion binding (GO:0008270);; Biological Process: cellular component organization (GO:0016043);; Molecular Function: transferase activity (GO:0016740);; Cellular Component: cytoplasmic part (GO:0044444);; Biological Process: single-organism cellular process (GO:0044763);;	--	Probable protein S-acyltransferase 3 GN=PAT03 OS=Arabidopsis thaliana (Mouse-ear cress) PE=2 SV=1	hypothetical protein PRUPE_ppa006532mg [Prunus persica]
CUFF14.269.1	--	--	Biological Process: developmental process involved in reproduction (GO:0003006);; Biological Process: response to red or far red light (GO:0009639);; Biological Process: multicellular organismal process (GO:0032501);; Cellular Component: cell part (GO:0044464);; Biological Process: single-organism cellular process (GO:0044763);; Biological Process: single-organism developmental process (GO:004476…	--	Alpha/beta-gliadin MM1 (Precursor) OS=Triticum aestivum (Wheat) PE=1 SV=1	hypothetical protein PRUPE_ppa003598mg [Prunus persica]
CUFF14.28.1	--	--	--	--	--	hypothetical protein PRUPE_ppa001372mg [Prunus persica]
CUFF14.304.1	[K]	Transcription	Cellular Component: DNA-directed RNA polymerase IV complex (GO:0000418);; Molecular Function: DNA binding (GO:0003677);; Molecular Function: DNA-directed RNA polymerase activity (GO:0003899);; Cellular Component: nucleus (GO:0005634);; Cellular Component: DNA-directed RNA polymerase II, core complex (GO:0005665);; Biological Process: transcription, DNA-templated (GO:0006351);; Molecular Function:…	K03007|9e-48|vvi:100267114|hypothetical protein LOC100267114	DNA-directed RNA polymerases I, II, and III subunit RPABC5 GN=At1g61700 OS=Arabidopsis thaliana (Mouse-ear cress) PE=3 SV=1	PREDICTED: DNA-directed RNA polymerases I, II, and III subunit RPABC5-like [Fragaria vesca subsp. vesca]
CUFF14.311.1	[O]	Posttranslational modification, protein turnover, chaperones	Biological Process: response to singlet oxygen (GO:0000304);; Cellular Component: nucleus (GO:0005634);; Cellular Component: endoplasmic reticulum (GO:0005783);; Cellular Component: cytosol (GO:0005829);; Molecular Function: peptide-methionine (S)-S-oxide reductase activity (GO:0008113);; Cellular Component: chloroplast stroma (GO:0009570);; Biological Process: cold acclimation (GO:0009631);; Bio…	--	Peptide methionine sulfoxide reductase B2, chloroplastic (Precursor) GN=MSRB2 OS=Arabidopsis thaliana (Mouse-ear cress) PE=1 SV=1	hypothetical protein PRUPE_ppa009769mg [Prunus persica]
CUFF14.329.1	--	--	Biological Process: response to red light (GO:0010114);; Biological Process: response to far red light (GO:0010218);;	K14488|1e-36|pop:POPTR_800822|SAUR73	Auxin-induced protein X10A OS=Glycine max (Soybean) PE=2 SV=1	hypothetical protein PRUPE_ppa015749mg [Prunus persica]
CUFF14.349.2	--	--	--	--	--	--
CUFF14.368.3	--	--	Biological Process: regulation of transcription, DNA-templated (GO:0006355);;	--	--	hypothetical protein PRUPE_ppa004409mg [Prunus persica]
CUFF14.372.1	--	--	Cellular Component: nucleus (GO:0005634);; Biological Process: vacuole organization (GO:0007033);; Biological Process: signal transduction (GO:0007165);; Biological Process: response to abscisic acid (GO:0009737);; Biological Process: multidimensional cell growth (GO:0009825);; Biological Process: trichome morphogenesis (GO:0010090);;	--	--	hypothetical protein PRUPE_ppa000010mg [Prunus persica]
CUFF14.383.1	--	--	--	--	--	--
CUFF14.394.2	--	--	Biological Process: single-organism cellular process (GO:0044763);; Biological Process: cellular process involved in reproduction (GO:0048610);;	--	Putative F-box/FBD/LRR-repeat protein At4g13965 GN=At4g13965 OS=Arabidopsis thaliana (Mouse-ear cress) PE=4 SV=2	PREDICTED: F-box/FBD/LRR-repeat protein At5g56420-like [Fragaria vesca subsp. vesca]
CUFF14.395.1	[R]	General function prediction only	Biological Process: response to light stimulus (GO:0009416);; Biological Process: gibberellin metabolic process (GO:0009685);; Molecular Function: gibberellin 2-beta-dioxygenase activity (GO:0045543);;	--	Gibberellin 2-beta-dioxygenase 8 GN=GA2OX8 OS=Arabidopsis thaliana (Mouse-ear cress) PE=1 SV=2	hypothetical protein PRUPE_ppa026475mg [Prunus persica]
CUFF14.422.1	--	--	--	--	--	hypothetical protein PRUPE_ppa011191mg [Prunus persica]
CUFF14.54.1	--	--	--	--	--	--
CUFF14.67.1	--	--	--	--	--	--
CUFF14.68.3	--	--	--	--	--	--
CUFF14.78.2	[MG]	--	Biological Process: alternative mRNA splicing, via spliceosome (GO:0000380);; Molecular Function: double-stranded DNA binding (GO:0003690);; Molecular Function: single-stranded DNA binding (GO:0003697);; Molecular Function: mRNA binding (GO:0003729);; Molecular Function: 3-beta-hydroxy-delta5-steroid dehydrogenase activity (GO:0003854);; Molecular Function: protein kinase activity (GO:0004672);; …	--	Cinnamoyl-CoA reductase 1 GN=T24D18.5 OS=Arabidopsis thaliana (Mouse-ear cress) PE=1 SV=1	cinnamyl alcohol dehydrogenase 2 [Eriobotrya japonica]
CUFF14.86.1	--	--	Biological Process: cell fate specification (GO:0001708);; Molecular Function: DNA binding (GO:0003677);; Molecular Function: sequence-specific DNA binding transcription factor activity (GO:0003700);; Cellular Component: nucleus (GO:0005634);; Cellular Component: cytoplasm (GO:0005737);; Biological Process: membrane fusion (GO:0006944);; Cellular Component: chloroplast thylakoid membrane (GO:0009…	--	Agamous-like MADS-box protein AGL15 GN=AGL15 OS=Arabidopsis thaliana (Mouse-ear cress) PE=1 SV=1	hypothetical protein PRUPE_ppa021434mg [Prunus persica]
CUFF14.9.1	--	--	Cellular Component: Golgi apparatus (GO:0005794);; Biological Process: metabolic process (GO:0008152);; Cellular Component: membrane (GO:0016020);; Molecular Function: transferase activity (GO:0016740);; Molecular Function: transferase activity, transferring glycosyl groups (GO:0016757);; Biological Process: cell wall biogenesis (GO:0042546);; Biological Process: xylan metabolic process (GO:00454…	--	Probable glycosyltransferase At5g25310 GN=At5g25310 OS=Arabidopsis thaliana (Mouse-ear cress) PE=3 SV=2	hypothetical protein PRUPE_ppa023392mg, partial [Prunus persica]
CUFF14.93.1	[R]	General function prediction only	Cellular Component: nucleus (GO:0005634);; Cellular Component: Cul4-RING E3 ubiquitin ligase complex (GO:0080008);;	--	F-box/WD-40 repeat-containing protein At3g52030 GN=At3g52030 OS=Arabidopsis thaliana (Mouse-ear cress) PE=2 SV=2	hypothetical protein PRUPE_ppa006005mg [Prunus persica]
CUFF14.96.1	--	--	Biological Process: cellular protein metabolic process (GO:0044267);; Cellular Component: chloroplast part (GO:0044434);;	--	--	hypothetical protein PRUPE_ppa006154mg [Prunus persica]
CUFF15.16.1	[L]	Replication, recombination and repair	Molecular Function: nucleic acid binding (GO:0003676);; Cellular Component: nucleus (GO:0005634);; Biological Process: metabolic process (GO:0008152);; Molecular Function: 3'-5' exonuclease activity (GO:0008408);; Molecular Function: exoribonuclease II activity (GO:0008859);; Cellular Component: plastid (GO:0009536);; Biological Process: miRNA catabolic process (GO:0010587);; Cellular Component: …	K14570|0.0|rcu:RCOM_0559410|rnase h, putative (EC:3.1.13.1)	Small RNA degrading nuclease 5 GN=SDN5 OS=Arabidopsis thaliana (Mouse-ear cress) PE=2 SV=2	hypothetical protein PRUPE_ppa003497mg [Prunus persica]
CUFF15.203.1	--	--	--	--	--	hypothetical protein PRUPE_ppa016040mg [Prunus persica]
CUFF15.222.1	--	--	Cellular Component: chloroplast (GO:0009507);; Molecular Function: transferase activity (GO:0016740);;	--	--	hypothetical protein PRUPE_ppa008291mg [Prunus persica]
CUFF15.224.1	[F]	Nucleotide transport and metabolism	Biological Process: endonucleolytic cleavage involved in rRNA processing (GO:0000478);; Molecular Function: CTP synthase activity (GO:0003883);; Cellular Component: cytosol (GO:0005829);; Biological Process: pyrimidine nucleotide biosynthetic process (GO:0006221);; Biological Process: glutamine metabolic process (GO:0006541);; Biological Process: embryo development ending in seed dormancy (GO:000…	K01937|0.0|pop:POPTR_883601|CTP synthase (EC:6.3.4.2)	--	PREDICTED: CTP synthase-like [Fragaria vesca subsp. vesca]
CUFF15.232.1	--	--	--	--	--	--
CUFF15.282.1	--	--	--	--	--	--
CUFF15.296.1	--	--	--	--	--	hypothetical protein PRUPE_ppa003063mg [Prunus persica]
CUFF15.298.1	[J]	Translation, ribosomal structure and biogenesis	Molecular Function: structural constituent of ribosome (GO:0003735);; Cellular Component: mitochondrion (GO:0005739);; Biological Process: translation (GO:0006412);; Cellular Component: chloroplast (GO:0009507);; Cellular Component: large ribosomal subunit (GO:0015934);; Cellular Component: intracellular organelle (GO:0043229);; Cellular Component: cytoplasmic part (GO:0044444);;	--	50S ribosomal protein L22, chloroplastic GN=rpl22 OS=Odontella sinensis (Marine centric diatom) PE=3 SV=1	hypothetical protein PRUPE_ppa009843mg [Prunus persica]
CUFF15.303.1	--	--	Cellular Component: extracellular region (GO:0005576);; Cellular Component: vacuole (GO:0005773);; Biological Process: phosphatidylinositol biosynthetic process (GO:0006661);; Cellular Component: chloroplast (GO:0009507);; Biological Process: response to nitrate (GO:0010167);; Biological Process: nitrate transport (GO:0015706);;	--	--	hypothetical protein PRUPE_ppa012768mg [Prunus persica]
CUFF15.32.1	--	--	--	--	--	hypothetical protein PRUPE_ppa025175mg, partial [Prunus persica]
CUFF15.323.1	--	--	Molecular Function: ATP transmembrane transporter activity (GO:0005347);; Cellular Component: mitochondrion (GO:0005739);; Cellular Component: mitochondrial inner membrane (GO:0005743);; Cellular Component: vacuolar membrane (GO:0005774);; Biological Process: glycolytic process (GO:0006096);; Biological Process: pentose-phosphate shunt (GO:0006098);; Biological Process: protein targeting to membr…	--	Probable envelope ADP,ATP carrier protein, chloroplastic (Precursor) GN=EAAC OS=Arabidopsis thaliana (Mouse-ear cress) PE=2 SV=2	hypothetical protein PRUPE_ppa007354mg [Prunus persica]
CUFF15.339.1	--	--	Molecular Function: protein kinase activity (GO:0004672);; Molecular Function: binding (GO:0005488);; Cellular Component: plasma membrane (GO:0005886);; Biological Process: carbohydrate metabolic process (GO:0005975);; Biological Process: protein phosphorylation (GO:0006468);; Biological Process: signal transduction (GO:0007165);; Cellular Component: plasmodesma (GO:0009506);; Biological Process:…	--	Proline-rich receptor-like protein kinase PERK4 GN=PERK4 OS=Arabidopsis thaliana (Mouse-ear cress) PE=1 SV=1	hypothetical protein PRUPE_ppa011438mg [Prunus persica]
CUFF15.35.1	--	--	--	--	Mediator of RNA polymerase II transcription subunit 9 GN=T7N22.3 OS=Arabidopsis thaliana (Mouse-ear cress) PE=1 SV=1	--
CUFF15.36.1	[E]	Amino acid transport and metabolism	Biological Process: urea cycle (GO:0000050);; Molecular Function: arginase activity (GO:0004053);; Cellular Component: mitochondrion (GO:0005739);; Biological Process: arginine catabolic process (GO:0006527);; Biological Process: proline metabolic process (GO:0006560);; Biological Process: tyrosine metabolic process (GO:0006570);; Biological Process: ornithine metabolic process (GO:0006591);; Mol…	K01476|1e-137|rcu:RCOM_1611220|arginase, putative (EC:3.5.3.1)	Arginase GN=At4g08900 OS=Arabidopsis thaliana (Mouse-ear cress) PE=2 SV=1	arginase [Malus hupehensis]
CUFF15.367.1	--	--	Molecular Function: catalytic activity (GO:0003824);; Biological Process: cellular component organization (GO:0016043);; Biological Process: multicellular organismal process (GO:0032501);; Biological Process: primary metabolic process (GO:0044238);; Biological Process: cellular macromolecule metabolic process (GO:0044260);; Biological Process: single-organism cellular process (GO:0044763);; Biolo…	--	Formin-like protein 5 GN=P0453E05.107 OS=Oryza sativa subsp. japonica (Rice) PE=2 SV=2	hypothetical protein PRUPE_ppa018028mg [Prunus persica]
CUFF15.39.1	--	--	Molecular Function: protein binding (GO:0005515);; Cellular Component: nucleus (GO:0005634);; Cellular Component: plasma membrane (GO:0005886);; Biological Process: response to salt stress (GO:0009651);; Biological Process: plant-type cell wall modification (GO:0009827);; Biological Process: pollen tube growth (GO:0009860);; Biological Process: cellular protein localization (GO:0034613);;	--	Ankyrin repeat-containing protein At3g12360 GN=At3g12360 OS=Arabidopsis thaliana (Mouse-ear cress) PE=2 SV=1	hypothetical protein PRUPE_ppa003217mg [Prunus persica]
CUFF15.393.1	[C]	Energy production and conversion	Molecular Function: iron ion binding (GO:0005506);; Cellular Component: plasma membrane (GO:0005886);; Biological Process: transport (GO:0006810);; Molecular Function: NADH dehydrogenase (ubiquinone) activity (GO:0008137);; Cellular Component: chloroplast thylakoid membrane (GO:0009535);; Biological Process: photosynthesis, light reaction (GO:0019684);; Molecular Function: quinone binding (GO:004…	K05582|1e-155|vvi:4025142|ndhK	NAD(P)H-quinone oxidoreductase subunit K, chloroplastic GN=ndhK OS=Morus indica (Mulberry) PE=3 SV=2	NADH-plastoquinone oxidoreductase subunit K [Pyrus pyrifolia]
CUFF15.52.1	[E]	Amino acid transport and metabolism	Molecular Function: shikimate kinase activity (GO:0004765);; Molecular Function: ATP binding (GO:0005524);; Cellular Component: mitochondrion (GO:0005739);; Biological Process: coenzyme metabolic process (GO:0006732);; Biological Process: sulfur compound metabolic process (GO:0006790);; Biological Process: aromatic amino acid family biosynthetic process (GO:0009073);; Biological Process: chorisma…	K00891|1e-124|vvi:100262762|shikimate kinase	Shikimate kinase, chloroplastic (Precursor) GN=SK OS=Solanum lycopersicum (Tomato) PE=1 SV=1	hypothetical protein PRUPE_ppa009120mg [Prunus persica]
CUFF15.60.3	[T]	Signal transduction mechanisms	Cellular Component: protein phosphatase type 2A complex (GO:0000159);; Molecular Function: nucleotide binding (GO:0000166);; Cellular Component: cytosol (GO:0005829);; Biological Process: protein dephosphorylation (GO:0006470);; Biological Process: signal transduction (GO:0007165);; Molecular Function: protein phosphatase type 2A regulator activity (GO:0008601);;	--	Serine/threonine protein phosphatase 2A 55 kDa regulatory subunit B alpha isoform GN=PP2AB1 OS=Arabidopsis thaliana (Mouse-ear cress) PE=1 SV=2	hypothetical protein PRUPE_ppa004483mg [Prunus persica]
CUFF15.87.2	--	--	--	--	--	PREDICTED: uncharacterized protein LOC101290849 [Fragaria vesca subsp. vesca]
CUFF16.10.1	--	--	--	--	--	--
CUFF16.120.1	--	--	Biological Process: mitochondrial RNA processing (GO:0000963);; Cellular Component: mitochondrion (GO:0005739);; Biological Process: microtubule nucleation (GO:0007020);; Biological Process: fatty acid catabolic process (GO:0009062);; Cellular Component: chloroplast (GO:0009507);; Biological Process: thylakoid membrane organization (GO:0010027);; Biological Process: photosystem II assembly (GO:00…	--	Pentatricopeptide repeat-containing protein At1g08070 GN=PCMP-H12 OS=Arabidopsis thaliana (Mouse-ear cress) PE=2 SV=1	hypothetical protein PRUPE_ppa022872mg [Prunus persica]
CUFF16.132.1	--	--	Biological Process: respiratory burst involved in defense response (GO:0002679);; Molecular Function: protein serine/threonine kinase activity (GO:0004674);; Molecular Function: ATP binding (GO:0005524);; Cellular Component: nucleus (GO:0005634);; Cellular Component: plasma membrane (GO:0005886);; Biological Process: protein phosphorylation (GO:0006468);; Biological Process: pollen-pistil interac…	--	Receptor-like serine/threonine-protein kinase SD1-8 (Precursor) GN=T6K22.110 OS=Arabidopsis thaliana (Mouse-ear cress) PE=1 SV=1	hypothetical protein PRUPE_ppa001474mg [Prunus persica]
CUFF16.15.1	[RTKL]	--	Biological Process: regulation of response to biotic stimulus (GO:0002831);; Molecular Function: protein serine/threonine kinase activity (GO:0004674);; Molecular Function: non-membrane spanning protein tyrosine kinase activity (GO:0004715);; Molecular Function: ATP binding (GO:0005524);; Cellular Component: nucleus (GO:0005634);; Cellular Component: endoplasmic reticulum membrane (GO:0005789);; …	--	Serine/threonine-protein kinase HT1 GN=HT1 OS=Arabidopsis thaliana (Mouse-ear cress) PE=1 SV=1	unnamed protein product [Vitis vinifera]
CUFF16.164.2	--	--	--	--	--	hypothetical protein PRUPE_ppa005355mg [Prunus persica]
CUFF16.181.3	--	--	--	--	--	hypothetical protein PRUPE_ppa002037mg [Prunus persica]
CUFF16.184.1	--	--	--	--	--	--
CUFF16.237.1	[OC]	--	Biological Process: glycerol ether metabolic process (GO:0006662);; Molecular Function: electron carrier activity (GO:0009055);; Cellular Component: chloroplast thylakoid (GO:0009534);; Cellular Component: chloroplast stroma (GO:0009570);; Molecular Function: protein disulfide oxidoreductase activity (GO:0015035);; Biological Process: cell redox homeostasis (GO:0045454);;	--	Thioredoxin-like 3-2, chloroplastic (Precursor) GN=WCRKC2 OS=Arabidopsis thaliana (Mouse-ear cress) PE=2 SV=1	hypothetical protein PRUPE_ppa009790mg [Prunus persica]
CUFF16.242.1	--	--	Cellular Component: plasma membrane (GO:0005886);; Biological Process: regulation of cell proliferation (GO:0042127);; Biological Process: shoot system development (GO:0048367);;	--	--	hypothetical protein PRUPE_ppb014930mg, partial [Prunus persica]
CUFF16.26.1	--	--	Molecular Function: protein binding (GO:0005515);; Cellular Component: mitochondrion (GO:0005739);; Biological Process: defense response (GO:0006952);; Cellular Component: plasmodesma (GO:0009506);; Cellular Component: chloroplast (GO:0009507);; Biological Process: response to ozone (GO:0010193);; Cellular Component: intracellular organelle part (GO:0044446);; Biological Process: single-organism …	--	TMV resistance protein N GN=N OS=Nicotiana glutinosa (Tobacco) PE=1 SV=1	TIR-NBS-LRR resistance protein muRdr1I [Rosa multiflora]
CUFF16.277.2	--	--	Molecular Function: adenylate cyclase activity (GO:0004016);; Cellular Component: mitochondrion (GO:0005739);; Cellular Component: chloroplast (GO:0009507);; Biological Process: embryo development ending in seed dormancy (GO:0009793);; Biological Process: cellular component organization (GO:0016043);;	--	Pentatricopeptide repeat-containing protein At4g01570 GN=At4g01570 OS=Arabidopsis thaliana (Mouse-ear cress) PE=2 SV=1	PREDICTED: pentatricopeptide repeat-containing protein At4g01570-like [Fragaria vesca subsp. vesca]
CUFF16.30.1	[S]	Function unknown	Molecular Function: protein binding (GO:0005515);; Cellular Component: vacuolar membrane (GO:0005774);; Cellular Component: plasma membrane (GO:0005886);; Biological Process: epidermis development (GO:0008544);; Biological Process: plant-type hypersensitive response (GO:0009626);; Biological Process: anatomical structure morphogenesis (GO:0009653);; Biological Process: post-embryonic development …	--	TMV resistance protein N GN=N OS=Nicotiana glutinosa (Tobacco) PE=1 SV=1	hypothetical protein PRUPE_ppa016158mg [Prunus persica]
CUFF16.32.1	--	--	--	--	--	--
CUFF16.356.1	--	--	--	--	--	--
CUFF16.438.1	--	--	--	--	--	PREDICTED: uncharacterized protein LOC100855100 [Vitis vinifera]
CUFF16.501.1	[H]	Coenzyme transport and metabolism	--	--	--	hypothetical protein PRUPE_ppa018358mg [Prunus persica]
CUFF16.522.1	--	--	--	--	--	--
CUFF16.55.1	--	--	Molecular Function: DNA binding (GO:0003677);; Cellular Component: nucleus (GO:0005634);; Cellular Component: chloroplast (GO:0009507);;	--	--	hypothetical protein PRUPE_ppa012475mg [Prunus persica]
CUFF16.552.2	--	--	Cellular Component: extracellular region (GO:0005576);; Cellular Component: mitochondrion (GO:0005739);; Cellular Component: Golgi apparatus (GO:0005794);; Cellular Component: plasma membrane (GO:0005886);; Biological Process: response to stress (GO:0006950);; Biological Process: aging (GO:0007568);; Cellular Component: plasmodesma (GO:0009506);; Biological Process: meristem structural organizati…	--	Tetraspanin-10 GN=TET10 OS=Arabidopsis thaliana (Mouse-ear cress) PE=2 SV=1	hypothetical protein PRUPE_ppa010104mg [Prunus persica]
CUFF16.556.1	--	--	Molecular Function: protein binding (GO:0005515);; Cellular Component: vacuole (GO:0005773);; Cellular Component: plasma membrane (GO:0005886);; Cellular Component: plasmodesma (GO:0009506);; Molecular Function: galacturonate binding (GO:0048032);;	--	Remorin GN=DBP OS=Arabidopsis thaliana (Mouse-ear cress) PE=1 SV=1	hypothetical protein PRUPE_ppa025568mg, partial [Prunus persica]
CUFF16.585.2	[N]	Cell motility	Cellular Component: ESCRT III complex (GO:0000815);; Biological Process: protein transport (GO:0015031);; Biological Process: vesicle-mediated transport (GO:0016192);;	--	Vacuolar protein sorting-associated protein 2 homolog 3 GN=F21M11.12 OS=Arabidopsis thaliana (Mouse-ear cress) PE=2 SV=1	PREDICTED: vacuolar protein sorting-associated protein 2 homolog 3-like [Fragaria vesca subsp. vesca]
CUFF16.604.1	--	--	Molecular Function: sequence-specific DNA binding transcription factor activity (GO:0003700);; Cellular Component: nucleus (GO:0005634);; Biological Process: plant-type secondary cell wall biogenesis (GO:0009834);; Biological Process: determination of bilateral symmetry (GO:0009855);; Biological Process: leaf morphogenesis (GO:0009965);; Biological Process: primary shoot apical meristem specifica…	--	Protein CUP-SHAPED COTYLEDON 3 OS=Arabidopsis thaliana (Mouse-ear cress) PE=1 SV=1	hypothetical protein PRUPE_ppa009628mg [Prunus persica]
CUFF16.611.1	[U]	Intracellular trafficking, secretion, and vesicular transport	Cellular Component: plasma membrane (GO:0005886);; Biological Process: proteolysis (GO:0006508);; Molecular Function: serine-type peptidase activity (GO:0008236);;	--	--	hypothetical protein PRUPE_ppa011571mg [Prunus persica]
CUFF16.631.1	--	--	Cellular Component: nucleus (GO:0005634);; Biological Process: fatty acid beta-oxidation (GO:0006635);; Biological Process: autophagy (GO:0006914);; Biological Process: toxin catabolic process (GO:0009407);; Biological Process: proteasome-mediated ubiquitin-dependent protein catabolic process (GO:0043161);; Biological Process: defense response to fungus (GO:0050832);; Biological Process: response…	--	--	hypothetical protein PRUPE_ppa001270mg [Prunus persica]
CUFF16.664.1	[L]	Replication, recombination and repair	Molecular Function: endonuclease activity (GO:0004519);; Cellular Component: nucleus (GO:0005634);; Cellular Component: plasmodesma (GO:0009506);; Biological Process: embryo sac development (GO:0009553);; Biological Process: pollen-pistil interaction (GO:0009875);; Biological Process: pollen tube guidance (GO:0010183);; Biological Process: biological regulation (GO:0065007);;	--	Probable helicase MAGATAMA 3 GN=MAA3 OS=Arabidopsis thaliana (Mouse-ear cress) PE=2 SV=1	hypothetical protein PRUPE_ppa000264mg [Prunus persica]
CUFF16.670.1	--	--	--	--	--	hypothetical protein PRUPE_ppa019171mg [Prunus persica]
CUFF16.85.1	--	--	Molecular Function: catalytic activity (GO:0003824);; Cellular Component: cell wall (GO:0005618);; Biological Process: metabolic process (GO:0008152);; Biological Process: response to abiotic stimulus (GO:0009628);; Biological Process: anatomical structure morphogenesis (GO:0009653);; Biological Process: post-embryonic development (GO:0009791);; Biological Process: tissue development (GO:0009888)…	--	Proline-rich extensin-like protein EPR1 (Precursor) GN=EPR1 OS=Arabidopsis thaliana (Mouse-ear cress) PE=2 SV=1	pherophorin-dz1 protein [Volvox carteri f. nagariensis]
CUFF16.90.2	[T]	Signal transduction mechanisms	--	--	--	hypothetical protein PRUPE_ppa023714mg, partial [Prunus persica]
CUFF16.94.1	[J]	Translation, ribosomal structure and biogenesis	Molecular Function: RNA binding (GO:0003723);; Molecular Function: polynucleotide adenylyltransferase activity (GO:0004652);; Biological Process: RNA processing (GO:0006396);;	--	--	hypothetical protein PRUPE_ppa004759mg [Prunus persica]
CUFF17.103.1	[P]	Inorganic ion transport and metabolism	Molecular Function: ferroxidase activity (GO:0004322);; Cellular Component: mitochondrion (GO:0005739);; Molecular Function: ferric iron binding (GO:0008199);; Biological Process: aerobic respiration (GO:0009060);; Biological Process: iron-sulfur cluster assembly (GO:0016226);; Biological Process: response to hydrogen peroxide (GO:0042542);; Biological Process: cotyledon development (GO:0048825);…	--	Frataxin, mitochondrial (Precursor) GN=FH OS=Arabidopsis thaliana (Mouse-ear cress) PE=2 SV=2	hypothetical protein PRUPE_ppa011940mg [Prunus persica]
CUFF17.119.1	--	--	--	--	--	--
CUFF17.132.1	--	--	--	--	--	--
CUFF17.175.1	--	--	--	--	--	PREDICTED: uncharacterized protein LOC101315165 [Fragaria vesca subsp. vesca]
CUFF17.184.1	--	--	Cellular Component: nucleus (GO:0005634);; Cellular Component: endoplasmic reticulum (GO:0005783);; Cellular Component: signal peptidase complex (GO:0005787);; Biological Process: signal peptide processing (GO:0006465);; Molecular Function: peptidase activity (GO:0008233);; Cellular Component: integral component of membrane (GO:0016021);; Biological Process: second-messenger-mediated signaling (G…	K12947|1e-109|pop:POPTR_724536|hypothetical protein	Probable signal peptidase complex subunit 2 GN=At2g39960 OS=Arabidopsis thaliana (Mouse-ear cress) PE=2 SV=1	hypothetical protein PRUPE_ppa026456mg [Prunus persica]
CUFF17.185.1	--	--	--	--	--	PREDICTED: uncharacterized protein LOC101294017 [Fragaria vesca subsp. vesca]
CUFF17.204.1	--	--	--	--	--	predicted protein [Trichoderma reesei QM6a]
CUFF17.211.1	[O]	Posttranslational modification, protein turnover, chaperones	Cellular Component: cytoplasm (GO:0005737);; Biological Process: protein folding (GO:0006457);; Biological Process: response to high light intensity (GO:0009644);; Biological Process: heat acclimation (GO:0010286);; Biological Process: response to endoplasmic reticulum stress (GO:0034976);; Biological Process: response to hydrogen peroxide (GO:0042542);; Biological Process: response to ethanol (G…	K13993|1e-57|rcu:RCOM_0450640|heat-shock protein, putative	17.8 kDa class I heat shock protein OS=Daucus carota (Carrot) PE=3 SV=1	chaperone [Agave tequilana]
CUFF17.212.1	--	--	Molecular Function: hydrolase activity (GO:0016787);; Molecular Function: organic cyclic compound binding (GO:0097159);; Molecular Function: heterocyclic compound binding (GO:1901363);;	--	Uncharacterized mitochondrial protein AtMg00820 GN=AtMg00820 OS=Arabidopsis thaliana (Mouse-ear cress) PE=4 SV=1	retrotransposon polyprotein [Rosa rugosa]
CUFF17.22.2	[R]	General function prediction only	Molecular Function: nucleotide binding (GO:0000166);; Biological Process: mRNA splicing, via spliceosome (GO:0000398);; Molecular Function: nucleic acid binding (GO:0003676);; Molecular Function: RNA binding (GO:0003723);; Cellular Component: nucleolus (GO:0005730);; Cellular Component: cytoplasm (GO:0005737);; Cellular Component: plasma membrane (GO:0005886);; Biological Process: transcription, …	--	Serine/arginine-rich splicing factor 33 GN=F7A10.15 OS=Arabidopsis thaliana (Mouse-ear cress) PE=1 SV=1	hypothetical protein PRUPE_ppa010343mg [Prunus persica]
CUFF17.292.1	[J]	Translation, ribosomal structure and biogenesis	Biological Process: RNA methylation (GO:0001510);; Molecular Function: structural constituent of ribosome (GO:0003735);; Cellular Component: nucleolus (GO:0005730);; Cellular Component: vacuolar membrane (GO:0005774);; Cellular Component: plasma membrane (GO:0005886);; Biological Process: translation (GO:0006412);; Cellular Component: chloroplast (GO:0009507);; Cellular Component: cytosolic large…	K02915|2e-79|rcu:RCOM_0836350|60S ribosomal protein L34, putative	60S ribosomal protein L34 GN=RPL34 OS=Pisum sativum (Garden pea) PE=2 SV=1	hypothetical protein PRUPE_ppa013459mg [Prunus persica]
CUFF17.351.1	[E]	Amino acid transport and metabolism	Molecular Function: transporter activity (GO:0005215);; Cellular Component: Golgi apparatus (GO:0005794);; Cellular Component: plasma membrane (GO:0005886);; Biological Process: nitrogen compound metabolic process (GO:0006807);; Biological Process: transport (GO:0006810);; Biological Process: iron ion transport (GO:0006826);; Biological Process: purine nucleobase transport (GO:0006863);; Cellular…	--	Probable peptide/nitrate transporter At5g62680 GN=At5g62680 OS=Arabidopsis thaliana (Mouse-ear cress) PE=2 SV=1	nitrate transporter [Malus hupehensis]
CUFF17.41.1	--	--	--	--	--	Uncharacterized protein TCM_021131 [Theobroma cacao]
CUFF17.432.2	--	--	Cellular Component: chloroplast (GO:0009507);; Cellular Component: intracellular organelle (GO:0043229);; Biological Process: single-organism cellular process (GO:0044763);; Molecular Function: metal ion binding (GO:0046872);; Biological Process: regulation of biological process (GO:0050789);; Biological Process: organic substance metabolic process (GO:0071704);; Cellular Component: cell peripher…	--	Glycine-rich cell wall structural protein 1.8 (Precursor) OS=Phaseolus vulgaris (Kidney bean) PE=2 SV=1	PREDICTED: uncharacterized protein LOC101310877 [Fragaria vesca subsp. vesca]
CUFF17.50.1	--	--	--	--	--	--
CUFF17.514.1	[RTKL]	--	Biological Process: cytokinesis by cell plate formation (GO:0000911);; Molecular Function: protein serine/threonine kinase activity (GO:0004674);; Molecular Function: calmodulin-dependent protein kinase activity (GO:0004683);; Molecular Function: protein tyrosine kinase activity (GO:0004713);; Molecular Function: protein binding (GO:0005515);; Molecular Function: ATP binding (GO:0005524);; Cellul…	--	CBL-interacting serine/threonine-protein kinase 1 GN=MKP6.6 OS=Arabidopsis thaliana (Mouse-ear cress) PE=1 SV=2	hypothetical protein PRUPE_ppa005480mg [Prunus persica]
CUFF17.520.1	--	--	Molecular Function: DNA binding (GO:0003677);; Cellular Component: nucleus (GO:0005634);; Molecular Function: protein dimerization activity (GO:0046983);;	--	--	hypothetical protein PRUPE_ppa001126mg [Prunus persica]
CUFF17.528.1	--	--	Biological Process: RNA methylation (GO:0001510);; Biological Process: pyrimidine ribonucleotide biosynthetic process (GO:0009220);;	--	--	PREDICTED: ribosome biogenesis protein BRX1-like [Cucumis sativus]
CUFF17.53.1	[L]	Replication, recombination and repair	Molecular Function: RNA binding (GO:0003723);; Molecular Function: RNA-directed DNA polymerase activity (GO:0003964);; Molecular Function: aspartic-type endopeptidase activity (GO:0004190);; Cellular Component: nucleus (GO:0005634);; Biological Process: RNA-dependent DNA replication (GO:0006278);; Biological Process: proteolysis (GO:0006508);; Biological Process: defense response (GO:0006952);; B…	--	--	hypothetical protein VITISV_023158 [Vitis vinifera]
CUFF17.552.1	--	--	Biological Process: signal transduction (GO:0007165);;	--	TMV resistance protein N GN=N OS=Nicotiana glutinosa (Tobacco) PE=1 SV=1	hypothetical protein PRUPE_ppa025310mg [Prunus persica]
CUFF17.593.1	--	--	Molecular Function: nucleotide binding (GO:0000166);; Molecular Function: protein binding (GO:0005515);; Cellular Component: mitochondrion (GO:0005739);; Cellular Component: vacuolar membrane (GO:0005774);; Biological Process: signal transduction (GO:0007165);; Cellular Component: plasmodesma (GO:0009506);; Biological Process: plant-type hypersensitive response (GO:0009626);; Biological Process: …	--	TMV resistance protein N GN=N OS=Nicotiana glutinosa (Tobacco) PE=1 SV=1	HD domain class transcription factor [Malus domestica]
CUFF17.596.1	--	--	--	--	--	--
CUFF17.80.2	[O]	Posttranslational modification, protein turnover, chaperones	Biological Process: mitotic cell cycle (GO:0000278);; Cellular Component: condensed nuclear chromosome (GO:0000794);; Molecular Function: protein binding (GO:0005515);; Cellular Component: spindle (GO:0005819);; Cellular Component: cytosol (GO:0005829);; Biological Process: DNA metabolic process (GO:0006259);; Biological Process: RNA processing (GO:0006396);; Biological Process: protein glycosyla…	K03347|0.0|rcu:RCOM_0680540|Cullin-1, putative	Cullin-1 GN=CUL1 OS=Arabidopsis thaliana (Mouse-ear cress) PE=1 SV=1	CUL1 protein [Pyrus x bretschneideri]
CUFF17.83.1	--	--	Cellular Component: anchored component of membrane (GO:0031225);;	--	--	hypothetical protein PRUPE_ppa011394mg [Prunus persica]
CUFF18.146.1	--	--	Molecular Function: phospholipase A2 activity (GO:0004623);; Molecular Function: calcium ion binding (GO:0005509);; Cellular Component: extracellular region (GO:0005576);; Cellular Component: mitochondrion (GO:0005739);; Cellular Component: vacuole (GO:0005773);; Cellular Component: endoplasmic reticulum (GO:0005783);; Cellular Component: Golgi apparatus (GO:0005794);; Biological Process: lipid m…	K01047|2e-74|rcu:RCOM_0893800|Phospholipase A21 (EC:3.1.1.4)	Phospholipase A2-alpha (Precursor) GN=PLA2-ALPHA OS=Arabidopsis thaliana (Mouse-ear cress) PE=1 SV=1	hypothetical protein PRUPE_ppa010877mg [Prunus persica]
CUFF18.147.1	--	--	--	--	--	--
CUFF18.162.1	--	--	Biological Process: nuclear division (GO:0000280);; Biological Process: cytokinesis by cell plate formation (GO:0000911);; Cellular Component: nucleus (GO:0005634);; Cellular Component: spindle (GO:0005819);; Cellular Component: microtubule (GO:0005874);; Biological Process: DNA replication initiation (GO:0006270);; Biological Process: regulation of DNA replication (GO:0006275);; Biological Proce…	--	Protein TPX2 GN=TPX2 OS=Arabidopsis thaliana (Mouse-ear cress) PE=1 SV=1	predicted protein [Populus trichocarpa]
CUFF18.166.1	--	--	Cellular Component: mitochondrion (GO:0005739);; Biological Process: photorespiration (GO:0009853);; Cellular Component: integral component of membrane (GO:0016021);; Biological Process: brassinosteroid biosynthetic process (GO:0016132);;	--	--	hypothetical protein PRUPE_ppa019087mg [Prunus persica]
CUFF18.167.1	--	--	--	--	--	hypothetical protein PRUPE_ppa010802mg [Prunus persica]
CUFF18.170.1	--	--	Biological Process: mitotic G2 phase (GO:0000085);; Molecular Function: nucleotide binding (GO:0000166);; Cellular Component: nucleus (GO:0005634);; Cellular Component: cytoplasm (GO:0005737);; Biological Process: N-terminal protein myristoylation (GO:0006499);; Biological Process: cell adhesion (GO:0007155);; Biological Process: photomorphogenesis (GO:0009640);; Biological Process: cullin denedd…	--	26S proteasome regulatory subunit RPN13 GN=RPN13 OS=Arabidopsis thaliana (Mouse-ear cress) PE=1 SV=2	hypothetical protein PRUPE_ppa008705mg [Prunus persica]
CUFF18.192.1	[O]	Posttranslational modification, protein turnover, chaperones	Molecular Function: ubiquitin-protein transferase activity (GO:0004842);; Cellular Component: nucleus (GO:0005634);; Cellular Component: endoplasmic reticulum (GO:0005783);; Cellular Component: plasma membrane (GO:0005886);; Biological Process: postreplication repair (GO:0006301);; Biological Process: fatty acid beta-oxidation (GO:0006635);; Biological Process: toxin catabolic process (GO:0009407…	K10578|1e-125|rcu:RCOM_1000310|non-canonical ubiquitin conjugating enzyme, putative (EC:6.3.2.19)	Ubiquitin-conjugating enzyme E2 32 GN=UBC32 OS=Arabidopsis thaliana (Mouse-ear cress) PE=2 SV=1	hypothetical protein PRUPE_ppa009066mg [Prunus persica]
CUFF18.21.1	--	--	Molecular Function: nucleic acid binding (GO:0003676);; Biological Process: DNA metabolic process (GO:0006259);; Molecular Function: zinc ion binding (GO:0008270);;	--	--	PREDICTED: uncharacterized protein LOC101312974 [Fragaria vesca subsp. vesca]
CUFF18.217.1	--	--	Molecular Function: nucleic acid binding (GO:0003676);; Cellular Component: nucleus (GO:0005634);; Biological Process: cellular protein modification process (GO:0006464);; Biological Process: response to stress (GO:0006950);; Molecular Function: zinc ion binding (GO:0008270);; Biological Process: response to red or far red light (GO:0009639);; Biological Process: red or far-red light signaling pa…	--	Protein FAR1-RELATED SEQUENCE 11 GN=FRS11 OS=Arabidopsis thaliana (Mouse-ear cress) PE=2 SV=1	hypothetical protein PRUPE_ppa002003mg [Prunus persica]
CUFF18.226.1	--	--	Cellular Component: nucleus (GO:0005634);; Biological Process: response to water deprivation (GO:0009414);; Cellular Component: chloroplast (GO:0009507);; Biological Process: blue light signaling pathway (GO:0009785);; Biological Process: red light signaling pathway (GO:0010161);;	--	Protein DEHYDRATION-INDUCED 19 homolog 4 GN=DI19-4 OS=Arabidopsis thaliana (Mouse-ear cress) PE=1 SV=1	hypothetical protein PRUPE_ppa009370mg [Prunus persica]
CUFF18.227.1	--	--	--	--	--	PREDICTED: uncharacterized protein LOC101293279 [Fragaria vesca subsp. vesca]
CUFF18.244.2	[R]	General function prediction only	Molecular Function: nucleotide binding (GO:0000166);; Biological Process: endonucleolytic cleavage involved in rRNA processing (GO:0000478);; Cellular Component: nucleus (GO:0005634);; Biological Process: pyrimidine ribonucleotide biosynthetic process (GO:0009220);; Biological Process: regulation of flower development (GO:0009909);;	K14546|0.0|vvi:100251740|hypothetical protein LOC100251740	Pre-mRNA-processing factor 19 homolog 2 GN=F4P9.11 OS=Arabidopsis thaliana (Mouse-ear cress) PE=1 SV=3	putative transducin family protein / WD-40 repeat family protein [Malus domestica]
CUFF18.255.1	--	--	Biological Process: respiratory burst involved in defense response (GO:0002679);; Molecular Function: DNA binding (GO:0003677);; Molecular Function: sequence-specific DNA binding transcription factor activity (GO:0003700);; Molecular Function: protein binding (GO:0005515);; Cellular Component: nucleus (GO:0005634);; Cellular Component: nucleolus (GO:0005730);; Biological Process: regulation of tr…	--	Ethylene-responsive transcription factor RAP2-3 OS=Arabidopsis thaliana (Mouse-ear cress) PE=1 SV=2	ethylene response factor ERF1 [Eriobotrya japonica]
CUFF18.265.1	--	--	--	--	--	--
CUFF18.276.1	--	--	--	--	--	--
CUFF18.320.1	--	--	Cellular Component: vacuole (GO:0005773);; Cellular Component: plasma membrane (GO:0005886);; Biological Process: response to oxidative stress (GO:0006979);; Biological Process: negative regulation of cell proliferation (GO:0008285);; Biological Process: pollen sperm cell differentiation (GO:0048235);;	--	Protein PLANT CADMIUM RESISTANCE 2 GN=PCR2 OS=Arabidopsis thaliana (Mouse-ear cress) PE=1 SV=1	hypothetical protein PRUPE_ppa011430mg [Prunus persica]
CUFF18.331.1	--	--	Molecular Function: glycerol-3-phosphate O-acyltransferase activity (GO:0004366);; Molecular Function: heme oxygenase (decyclizing) activity (GO:0004392);; Molecular Function: calcium ion binding (GO:0005509);; Cellular Component: extracellular region (GO:0005576);; Cellular Component: vacuole (GO:0005773);; Biological Process: unsaturated fatty acid biosynthetic process (GO:0006636);; Biological…	--	Probable peroxygenase 4 GN=F5A18.15 OS=Arabidopsis thaliana (Mouse-ear cress) PE=1 SV=1	hypothetical protein PRUPE_ppa011722mg [Prunus persica]
CUFF18.368.1	--	--	Cellular Component: nucleus (GO:0005634);; Cellular Component: endoplasmic reticulum lumen (GO:0005788);; Biological Process: embryo development (GO:0009790);; Biological Process: pollen tube guidance (GO:0010183);; Biological Process: maintenance of protein localization in endoplasmic reticulum (GO:0035437);;	--	Protein POLLEN DEFECTIVE IN GUIDANCE 1 GN=POD1 OS=Arabidopsis thaliana (Mouse-ear cress) PE=1 SV=1	hypothetical protein PRUPE_ppa003049mg [Prunus persica]
CUFF18.373.1	--	--	Molecular Function: binding (GO:0005488);; Cellular Component: endosome (GO:0005768);; Cellular Component: vacuole (GO:0005773);; Cellular Component: Golgi apparatus (GO:0005794);; Cellular Component: trans-Golgi network (GO:0005802);; Biological Process: nitric oxide biosynthetic process (GO:0006809);; Biological Process: abscisic acid-activated signaling pathway (GO:0009738);;	--	Primary amine oxidase (Precursor) GN=At1g62810 OS=Arabidopsis thaliana (Mouse-ear cress) PE=2 SV=1	PREDICTED: primary amine oxidase-like [Fragaria vesca subsp. vesca]
CUFF18.382.2	--	--	--	--	Lysine-rich arabinogalactan protein 19 (Precursor) GN=AGP19 OS=Arabidopsis thaliana (Mouse-ear cress) PE=2 SV=2	hypothetical protein PRUPE_ppa002630mg [Prunus persica]
CUFF18.404.2	--	--	Cellular Component: extracellular region (GO:0005576);; Biological Process: lipid transport (GO:0006869);; Biological Process: response to stress (GO:0006950);; Molecular Function: lipid binding (GO:0008289);; Cellular Component: plasmodesma (GO:0009506);; Biological Process: response to abiotic stimulus (GO:0009628);;	--	Non-specific lipid-transfer protein 3 (Precursor) GN=LTP3 OS=Arabidopsis thaliana (Mouse-ear cress) PE=3 SV=1	PREDICTED: non-specific lipid-transfer protein 4-like isoform 2 [Fragaria vesca subsp. vesca]
CUFF18.409.1	--	--	Molecular Function: DNA binding (GO:0003677);; Molecular Function: chromatin binding (GO:0003682);; Molecular Function: sequence-specific DNA binding transcription factor activity (GO:0003700);; Cellular Component: cell wall (GO:0005618);; Cellular Component: nucleus (GO:0005634);; Biological Process: rRNA processing (GO:0006364);; Biological Process: regulation of translation (GO:0006417);; Biol…	--	Putative Myb family transcription factor At1g14600 GN=At1g14600 OS=Arabidopsis thaliana (Mouse-ear cress) PE=2 SV=2	MYBR domain class transcription factor [Malus domestica]
CUFF18.426.1	--	--	Biological Process: polysaccharide biosynthetic process (GO:0000271);; Cellular Component: extracellular region (GO:0005576);; Cellular Component: plasma membrane (GO:0005886);; Biological Process: defense response (GO:0006952);; Biological Process: pattern specification process (GO:0007389);; Biological Process: regulation of cell size (GO:0008361);; Cellular Component: plant-type cell wall (GO:…	--	Defensin-like protein 2 (Precursor) GN=F5O4.13 OS=Arabidopsis thaliana (Mouse-ear cress) PE=2 SV=1	defensin [Malus domestica]
CUFF18.428.1	--	--	Cellular Component: chloroplast (GO:0009507);;	--	--	PREDICTED: uncharacterized protein LOC101779756 [Setaria italica]
CUFF18.430.1	--	--	--	--	--	--
CUFF18.451.1	--	--	--	--	--	hypothetical protein PRUPE_ppa023221mg [Prunus persica]
CUFF18.505.1	[R]	General function prediction only	Cellular Component: nucleus (GO:0005634);; Biological Process: multicellular organismal development (GO:0007275);;	K12606|0.0|pop:POPTR_805875|hypothetical protein	--	hypothetical protein PRUPE_ppa008784mg [Prunus persica]
CUFF18.513.2	--	--	Molecular Function: tRNA binding (GO:0000049);; Biological Process: cytokinesis (GO:0000910);; Molecular Function: protein kinase activity (GO:0004672);; Molecular Function: protein binding (GO:0005515);; Molecular Function: ATP binding (GO:0005524);; Cellular Component: nuclear pore (GO:0005643);; Cellular Component: cytoplasm (GO:0005737);; Biological Process: tRNA export from nucleus (GO:00064…	K08876|0.0|vvi:100263836|hypothetical protein LOC100263836	--	hypothetical protein PRUPE_ppa001574mg [Prunus persica]
CUFF18.52.1	--	--	Cellular Component: mitochondrion (GO:0005739);; Biological Process: fatty acid catabolic process (GO:0009062);; Biological Process: RNA modification (GO:0009451);; Cellular Component: chloroplast (GO:0009507);; Biological Process: embryo development ending in seed dormancy (GO:0009793);; Biological Process: chloroplast RNA processing (GO:0031425);;	--	Pentatricopeptide repeat-containing protein At1g05750, chloroplastic (Precursor) GN=T20M3.1 OS=Arabidopsis thaliana (Mouse-ear cress) PE=2 SV=1	PREDICTED: pentatricopeptide repeat-containing protein At1g05750, chloroplastic-like [Fragaria vesca subsp. vesca]
CUFF18.525.1	--	--	Cellular Component: cytosol (GO:0005829);; Cellular Component: chloroplast stroma (GO:0009570);;	--	--	hypothetical protein PRUPE_ppa005460mg [Prunus persica]
CUFF18.526.1	[E]	Amino acid transport and metabolism	Molecular Function: serine-type endopeptidase activity (GO:0004252);; Cellular Component: nucleus (GO:0005634);; Cellular Component: cytosol (GO:0005829);; Biological Process: proteolysis (GO:0006508);; Biological Process: vernalization response (GO:0010048);; Molecular Function: serine-type exopeptidase activity (GO:0070008);;	K01354|0.0|vvi:100264449|hypothetical protein LOC100264449	--	hypothetical protein PRUPE_ppa001738mg [Prunus persica]
CUFF18.568.1	--	--	Molecular Function: nucleic acid binding (GO:0003676);; Molecular Function: zinc ion binding (GO:0008270);; Biological Process: DNA integration (GO:0015074);; Molecular Function: hydrolase activity (GO:0016787);;	--	Uncharacterized mitochondrial protein AtMg00810 GN=AtMg00810 OS=Arabidopsis thaliana (Mouse-ear cress) PE=4 SV=1	hypothetical protein VITISV_008389 [Vitis vinifera]
CUFF18.593.1	--	--	Cellular Component: mitochondrion (GO:0005739);; Cellular Component: peroxisome (GO:0005777);; Biological Process: leaf senescence (GO:0010150);; Cellular Component: cytoplasmic membrane-bounded vesicle (GO:0016023);;	--	--	hypothetical protein PRUPE_ppa014036mg [Prunus persica]
CUFF18.601.2	--	--	--	K08507|1e-121|pop:POPTR_826036|Ca2+ antiporter/cation exchanger	--	hypothetical protein PRUPE_ppa010699mg [Prunus persica]
CUFF18.69.1	--	--	Cellular Component: cytoplasm (GO:0005737);; Biological Process: actin filament organization (GO:0007015);; Biological Process: metabolic process (GO:0008152);; Biological Process: negative regulation of biological process (GO:0048519);; Biological Process: response to stimulus (GO:0050896);; Biological Process: regulation of biological quality (GO:0065008);;	--	Protein SUPPRESSOR OF GENE SILENCING 3 homolog GN=OsJ_034141 OS=Oryza sativa subsp. japonica (Rice) PE=2 SV=1	hypothetical protein PRUPE_ppa003948mg [Prunus persica]
CUFF18.72.1	[J]	Translation, ribosomal structure and biogenesis	Molecular Function: structural constituent of ribosome (GO:0003735);; Cellular Component: ribosome (GO:0005840);; Biological Process: translation (GO:0006412);;	--	--	hypothetical protein PRUPE_ppa022034mg [Prunus persica]
CUFF18.80.2	--	--	--	--	--	hypothetical protein PRUPE_ppa010036mg [Prunus persica]
CUFF19.1.1	[HC]	--	Cellular Component: mitochondrion (GO:0005739);; Cellular Component: endoplasmic reticulum (GO:0005783);; Biological Process: response to bacterium (GO:0009617);;	--	Zeaxanthin epoxidase, chloroplastic (Precursor) OS=Solanum lycopersicum (Tomato) PE=2 SV=1	hypothetical protein PRUPE_ppa018848mg [Prunus persica]
CUFF19.127.1	--	--	--	--	--	--
CUFF19.135.1	--	--	--	--	--	hypothetical protein PRUPE_ppa005367mg [Prunus persica]
CUFF19.141.1	[O]	Posttranslational modification, protein turnover, chaperones	Cellular Component: proteasome complex (GO:0000502);; Molecular Function: threonine-type endopeptidase activity (GO:0004298);; Cellular Component: nucleus (GO:0005634);; Cellular Component: cytoplasm (GO:0005737);; Cellular Component: proteasome core complex (GO:0005839);; Biological Process: gluconeogenesis (GO:0006094);; Biological Process: glycolytic process (GO:0006096);; Biological Process: …	K02739|1e-178|pop:POPTR_825510|hypothetical protein	Proteasome subunit beta type-7-B (Precursor) GN=MNF13.10 OS=Arabidopsis thaliana (Mouse-ear cress) PE=1 SV=2	hypothetical protein PRUPE_ppa009921mg [Prunus persica]
CUFF19.142.1	--	--	--	--	--	--
CUFF19.156.2	--	--	--	--	--	hypothetical protein PRUPE_ppa006988mg [Prunus persica]
CUFF19.16.1	[Q]	Secondary metabolites biosynthesis, transport and catabolism	Molecular Function: copper ion binding (GO:0005507);; Cellular Component: mitochondrion (GO:0005739);; Molecular Function: L-ascorbate oxidase activity (GO:0008447);; Biological Process: response to water deprivation (GO:0009414);; Biological Process: lignin biosynthetic process (GO:0009809);; Biological Process: plant-type secondary cell wall biogenesis (GO:0009834);; Biological Process: glucuro…	--	Laccase-4 (Precursor) GN=F16M14.1 OS=Arabidopsis thaliana (Mouse-ear cress) PE=2 SV=2	hypothetical protein PRUPE_ppa003646mg [Prunus persica]
CUFF19.170.1	--	--	--	--	--	unnamed protein product [Vitis vinifera]
CUFF19.173.1	--	--	Molecular Function: ATP binding (GO:0005524);; Biological Process: defense response (GO:0006952);; Biological Process: signal transduction (GO:0007165);; Molecular Function: nucleoside-triphosphatase activity (GO:0017111);; Molecular Function: ADP binding (GO:0043531);;	--	--	predicted protein [Populus trichocarpa]
CUFF19.174.2	--	--	Molecular Function: binding (GO:0005488);; Biological Process: defense response (GO:0006952);; Cellular Component: plasmodesma (GO:0009506);; Cellular Component: intracellular membrane-bounded organelle (GO:0043231);; Cellular Component: cytoplasmic part (GO:0044444);; Biological Process: single-organism cellular process (GO:0044763);;	--	TMV resistance protein N GN=N OS=Nicotiana glutinosa (Tobacco) PE=1 SV=1	PREDICTED: TMV resistance protein N-like [Cucumis sativus]
CUFF19.182.1	--	--	--	--	--	hypothetical protein PRUPE_ppa007563mg [Prunus persica]
CUFF19.197.2	--	--	--	--	Serine/threonine-protein phosphatase 7 long form homolog GN=At1g48120 OS=Arabidopsis thaliana (Mouse-ear cress) PE=2 SV=1	PREDICTED: serine/threonine-protein phosphatase 7 long form homolog [Fragaria vesca subsp. vesca]
CUFF19.219.1	--	--	Biological Process: alternative mRNA splicing, via spliceosome (GO:0000380);; Molecular Function: double-stranded DNA binding (GO:0003690);; Molecular Function: single-stranded DNA binding (GO:0003697);; Molecular Function: mRNA binding (GO:0003729);; Molecular Function: protein kinase activity (GO:0004672);; Cellular Component: nucleus (GO:0005634);; Cellular Component: peroxisome (GO:0005777);;…	--	Leucine-rich repeat extensin-like protein 3 (Precursor) GN=LRX3 OS=Arabidopsis thaliana (Mouse-ear cress) PE=1 SV=1	hypothetical protein EMIHUDRAFT_311627 [Emiliania huxleyi CCMP1516]
CUFF19.244.1	--	--	Cellular Component: mitochondrion (GO:0005739);; Cellular Component: peroxisomal matrix (GO:0005782);; Biological Process: protein folding (GO:0006457);; Biological Process: response to heat (GO:0009408);; Biological Process: response to high light intensity (GO:0009644);; Biological Process: heat acclimation (GO:0010286);; Biological Process: response to hydrogen peroxide (GO:0042542);; Biologic…	K13993|3e-21|vvi:100254799|hypothetical protein LOC100254799	16.0 kDa heat shock protein, peroxisomal OS=Oryza sativa subsp. japonica (Rice) PE=2 SV=1	PREDICTED: 15.7 kDa heat shock protein, peroxisomal [Vitis vinifera]
CUFF19.266.1	[P]	Inorganic ion transport and metabolism	Cellular Component: chloroplast (GO:0009507);;	--	--	hypothetical protein PRUPE_ppa006355mg [Prunus persica]
CUFF19.273.1	--	--	--	--	--	--
CUFF19.282.1	--	--	Cellular Component: chloroplast (GO:0009507);; Biological Process: thylakoid membrane organization (GO:0010027);; Biological Process: photosystem II assembly (GO:0010207);; Biological Process: regulation of chlorophyll biosynthetic process (GO:0010380);; Biological Process: chloroplast RNA processing (GO:0031425);; Biological Process: photosystem I assembly (GO:0048564);; Biological Process: mito…	--	Pentatricopeptide repeat-containing protein At5g66520 GN=PCMP-H61 OS=Arabidopsis thaliana (Mouse-ear cress) PE=2 SV=1	hypothetical protein PRUPE_ppa004164mg [Prunus persica]
CUFF19.287.1	--	--	--	--	--	--
CUFF19.294.1	[S]	Function unknown	Biological Process: transition metal ion transport (GO:0000041);; Molecular Function: binding (GO:0005488);; Biological Process: defense response (GO:0006952);; Cellular Component: plasmodesma (GO:0009506);; Biological Process: response to inorganic substance (GO:0010035);; Cellular Component: intracellular membrane-bounded organelle (GO:0043231);; Cellular Component: cytoplasmic part (GO:0044444…	--	TMV resistance protein N GN=N OS=Nicotiana glutinosa (Tobacco) PE=1 SV=1	hypothetical protein PRUPE_ppa023276mg [Prunus persica]
CUFF19.301.3	--	--	--	--	--	--
CUFF19.304.1	--	--	Molecular Function: GTPase activity (GO:0003924);; Molecular Function: phospholipase activity (GO:0004620);; Molecular Function: triglyceride lipase activity (GO:0004806);; Cellular Component: extracellular space (GO:0005615);; Cellular Component: nucleus (GO:0005634);; Cellular Component: mitochondrial matrix (GO:0005759);; Cellular Component: plasma membrane (GO:0005886);; Biological Process: g…	--	Triacylglycerol lipase 1 (Precursor) GN=LIP1 OS=Arabidopsis thaliana (Mouse-ear cress) PE=1 SV=1	hypothetical protein PRUPE_ppa006519mg [Prunus persica]
CUFF19.312.1	--	--	Molecular Function: nucleic acid binding (GO:0003676);; Molecular Function: zinc ion binding (GO:0008270);; Biological Process: DNA integration (GO:0015074);; Molecular Function: hydrolase activity (GO:0016787);;	--	Uncharacterized mitochondrial protein AtMg00810 GN=AtMg00810 OS=Arabidopsis thaliana (Mouse-ear cress) PE=4 SV=1	PREDICTED: uncharacterized mitochondrial protein AtMg00810-like [Fragaria vesca subsp. vesca]
CUFF19.313.1	--	--	Molecular Function: nucleic acid binding (GO:0003676);; Biological Process: DNA integration (GO:0015074);;	--	--	hypothetical protein VITISV_015109 [Vitis vinifera]
CUFF19.315.1	[G]	Carbohydrate transport and metabolism	Molecular Function: nucleotide binding (GO:0000166);; Molecular Function: RNA binding (GO:0003723);; Cellular Component: cell wall (GO:0005618);; Cellular Component: nucleus (GO:0005634);; Biological Process: regulation of transcription, DNA-templated (GO:0006355);; Biological Process: response to osmotic stress (GO:0006970);; Biological Process: multicellular organismal development (GO:0007275);…	--	Glycine-rich cell wall structural protein 2 (Precursor) OS=Oryza sativa subsp. japonica (Rice) PE=2 SV=1	PREDICTED: uncharacterized protein LOC101229935 [Cucumis sativus]
CUFF19.382.1	[O]	Posttranslational modification, protein turnover, chaperones	Cellular Component: mitochondrion (GO:0005739);; Biological Process: protein folding (GO:0006457);; Biological Process: response to osmotic stress (GO:0006970);; Biological Process: response to heat (GO:0009408);; Biological Process: response to high light intensity (GO:0009644);; Biological Process: response to endoplasmic reticulum stress (GO:0034976);; Biological Process: response to hydrogen …	--	23.6 kDa heat shock protein, mitochondrial (Precursor) GN=HSP23.6 OS=Arabidopsis thaliana (Mouse-ear cress) PE=2 SV=1	Mitochondrion-localized small heat shock protein 23.6, putative isoform 1 [Theobroma cacao]
CUFF19.402.1	--	--	--	--	--	--
CUFF19.413.1	[J]	Translation, ribosomal structure and biogenesis	Biological Process: cytokinesis by cell plate formation (GO:0000911);; Biological Process: RNA methylation (GO:0001510);; Molecular Function: structural constituent of ribosome (GO:0003735);; Cellular Component: cell wall (GO:0005618);; Cellular Component: nucleolus (GO:0005730);; Cellular Component: mitochondrion (GO:0005739);; Cellular Component: endoplasmic reticulum (GO:0005783);; Cellular Co…	K02953|2e-98|vvi:100242146|hypothetical protein LOC100242146	40S ribosomal protein S13 GN=RPS13 OS=Glycine max (Soybean) PE=2 SV=1	hypothetical protein PRUPE_ppa012880mg [Prunus persica]
CUFF19.427.1	--	--	--	--	--	--
CUFF19.431.1	--	--	Cellular Component: chloroplast thylakoid membrane (GO:0009535);; Biological Process: chloroplast relocation (GO:0009902);; Biological Process: leaf morphogenesis (GO:0009965);; Biological Process: thylakoid membrane organization (GO:0010027);; Biological Process: carotenoid biosynthetic process (GO:0016117);; Molecular Function: kinase activity (GO:0016301);; Molecular Function: phosphotransfera…	--	--	hypothetical protein PRUPE_ppa011164mg [Prunus persica]
CUFF19.452.3	--	--	--	--	--	--
CUFF19.469.1	--	--	--	--	--	PREDICTED: F-box/kelch-repeat protein At3g06240-like [Fragaria vesca subsp. vesca]
CUFF19.478.1	--	--	Molecular Function: receptor activity (GO:0004872);; Molecular Function: KDEL sequence binding (GO:0005046);; Cellular Component: endoplasmic reticulum membrane (GO:0005789);; Cellular Component: Golgi apparatus (GO:0005794);; Cellular Component: cis-Golgi network (GO:0005801);; Biological Process: protein folding (GO:0006457);; Biological Process: protein retention in ER lumen (GO:0006621);; Bio…	K10949|1e-142|pop:POPTR_549820|hypothetical protein	ER lumen protein retaining receptor GN=ERD2 OS=Petunia hybrida (Petunia) PE=2 SV=1	hypothetical protein PRUPE_ppa011313mg [Prunus persica]
CUFF19.480.1	--	--	Molecular Function: transferase activity (GO:0016740);;	--	--	hypothetical protein PRUPE_ppa011522mg [Prunus persica]
CUFF19.482.1	--	--	Cellular Component: endoplasmic reticulum (GO:0005783);; Biological Process: intracellular protein transport (GO:0006886);; Cellular Component: chloroplast (GO:0009507);; Cellular Component: integral component of membrane (GO:0016021);;	K14009|1e-121|pop:POPTR_665072|hypothetical protein	--	PREDICTED: B-cell receptor-associated protein 31-like [Cicer arietinum]
CUFF19.484.1	--	--	Biological Process: response to molecule of bacterial origin (GO:0002237);; Molecular Function: protein binding (GO:0005515);; Biological Process: protein phosphorylation (GO:0006468);; Biological Process: response to bacterium (GO:0009617);; Biological Process: plant-type hypersensitive response (GO:0009626);; Biological Process: defense response to bacterium, incompatible interaction (GO:000981…	K13456|1e-108|pop:POPTR_709976|hypothetical protein	RPM1-interacting protein 4 GN=RIN4 OS=Arabidopsis thaliana (Mouse-ear cress) PE=1 SV=1	RIN4-like protein [Malus domestica]
CUFF19.487.1	--	--	Cellular Component: cell wall (GO:0005618);; Biological Process: trichoblast differentiation (GO:0010054);; Biological Process: cellular component organization (GO:0016043);; Cellular Component: intracellular organelle (GO:0043229);; Molecular Function: metal ion binding (GO:0046872);; Biological Process: cell development (GO:0048468);; Biological Process: developmental growth (GO:0048589);; Biol…	--	Vegetative cell wall protein gp1 (Precursor) GN=GP1 OS=Chlamydomonas reinhardtii (Chlamydomonas smithii) PE=2 SV=1	hypothetical protein PDIG_54330 [Penicillium digitatum PHI26]
CUFF19.491.1	--	--	--	--	--	--
CUFF19.496.1	[RTKL]	--	Biological Process: RNA splicing, via endonucleolytic cleavage and ligation (GO:0000394);; Biological Process: respiratory burst involved in defense response (GO:0002679);; Molecular Function: protein serine/threonine kinase activity (GO:0004674);; Molecular Function: protein binding (GO:0005515);; Molecular Function: ATP binding (GO:0005524);; Cellular Component: nucleolus (GO:0005730);; Cellula…	--	Probable receptor-like protein kinase At5g47070 GN=At5g47070 OS=Arabidopsis thaliana (Mouse-ear cress) PE=1 SV=1	ser/thr protein kinase [Malus domestica]
CUFF19.508.1	[O]	Posttranslational modification, protein turnover, chaperones	Biological Process: protein folding (GO:0006457);; Biological Process: tryptophan catabolic process (GO:0006569);; Cellular Component: chloroplast stroma (GO:0009570);; Biological Process: indoleacetic acid biosynthetic process (GO:0009684);; Cellular Component: chloroplast envelope (GO:0009941);; Molecular Function: chaperone binding (GO:0051087);;	--	20 kDa chaperonin, chloroplastic (Precursor) GN=T1M15.120 OS=Arabidopsis thaliana (Mouse-ear cress) PE=1 SV=2	PREDICTED: 10 kDa chaperonin-like [Fragaria vesca subsp. vesca]
CUFF19.521.1	--	--	Cellular Component: mitochondrion (GO:0005739);;	--	--	predicted protein [Populus trichocarpa]
CUFF19.531.1	--	--	--	--	--	hypothetical protein PRUPE_ppa018500mg, partial [Prunus persica]
CUFF19.550.1	--	--	--	--	--	--
CUFF19.563.1	--	--	Molecular Function: protein binding (GO:0005515);; Molecular Function: GTP binding (GO:0005525);; Cellular Component: nucleus (GO:0005634);; Cellular Component: cytoplasm (GO:0005737);; Cellular Component: heterotrimeric G-protein complex (GO:0005834);; Cellular Component: plasma membrane (GO:0005886);; Biological Process: cellular protein modification process (GO:0006464);; Biological Process: p…	--	Guanine nucleotide-binding protein subunit gamma 1 (Precursor) GN=MAA21.50 OS=Arabidopsis thaliana (Mouse-ear cress) PE=1 SV=1	hypothetical protein PRUPE_ppa013611mg [Prunus persica]
CUFF19.565.3	[O]	Posttranslational modification, protein turnover, chaperones	Biological Process: protein peptidyl-prolyl isomerization (GO:0000413);; Biological Process: regulation of protein phosphorylation (GO:0001932);; Molecular Function: peptidyl-prolyl cis-trans isomerase activity (GO:0003755);; Cellular Component: nucleus (GO:0005634);; Cellular Component: mitochondrion (GO:0005739);; Cellular Component: vacuolar membrane (GO:0005774);; Cellular Component: endoplas…	K09566|0.0|vvi:100251093|hypothetical protein LOC100251093	Peptidyl-prolyl cis-trans isomerase GN=PCKR1 OS=Catharanthus roseus (Madagascar periwinkle) PE=2 SV=1	hypothetical protein PRUPE_ppa002435mg [Prunus persica]
CUFF19.57.1	--	--	Biological Process: transport (GO:0006810);; Molecular Function: phosphatidylinositol transporter activity (GO:0008526);;	--	Patellin-3 GN=PATL3 OS=Arabidopsis thaliana (Mouse-ear cress) PE=1 SV=2	PREDICTED: SEC14 cytosolic factor-like [Fragaria vesca subsp. vesca]
CUFF19.57.4	--	--	Molecular Function: transporter activity (GO:0005215);; Biological Process: cell tip growth (GO:0009932);; Biological Process: root epidermal cell differentiation (GO:0010053);;	--	Patellin-3 GN=PATL3 OS=Arabidopsis thaliana (Mouse-ear cress) PE=1 SV=2	PREDICTED: uncharacterized protein LOC101312296 [Fragaria vesca subsp. vesca]
CUFF19.623.1	--	--	Biological Process: defense response to insect (GO:0002213);; Molecular Function: chitinase activity (GO:0004568);; Cellular Component: extracellular region (GO:0005576);; Cellular Component: spliceosomal complex (GO:0005681);; Biological Process: chitin catabolic process (GO:0006032);; Biological Process: RNA splicing (GO:0008380);;	K12817|0.0|rcu:RCOM_0557340|potassium channel regulatory factor, putative	Mulatexin (Precursor) OS=Morus alba (White mulberry) PE=1 SV=2	hypothetical protein PRUPE_ppa006327mg [Prunus persica]
CUFF19.79.1	[J]	Translation, ribosomal structure and biogenesis	Biological Process: RNA methylation (GO:0001510);; Molecular Function: structural constituent of ribosome (GO:0003735);; Biological Process: translation (GO:0006412);; Molecular Function: rRNA binding (GO:0019843);; Cellular Component: cytosolic large ribosomal subunit (GO:0022625);; Biological Process: ribosome biogenesis (GO:0042254);; Molecular Function: metal ion binding (GO:0046872);;	K02922|6e-66|pop:POPTR_705727|hypothetical protein	60S ribosomal protein L37-3 GN=RPL37C OS=Arabidopsis thaliana (Mouse-ear cress) PE=2 SV=1	hypothetical protein PRUPE_ppa013930mg [Prunus persica]
CUFF2.108.1	--	--	--	--	E3 ubiquitin-protein ligase At3g02290 OS=Arabidopsis thaliana (Mouse-ear cress) PE=2 SV=1	hypothetical protein PRUPE_ppa010945mg [Prunus persica]
CUFF2.111.1	--	--	Cellular Component: nucleus (GO:0005634);; Cellular Component: plastid (GO:0009536);;	--	--	hypothetical protein PRUPE_ppb024194mg [Prunus persica]
CUFF2.12.1	--	--	Biological Process: proteolysis (GO:0006508);; Molecular Function: exopeptidase activity (GO:0008238);; Biological Process: flower development (GO:0009908);; Molecular Function: 2-alkenal reductase [NAD(P)] activity (GO:0032440);; Biological Process: organ development (GO:0048513);; Biological Process: oxidation-reduction process (GO:0055114);;	--	Probable glutamate carboxypeptidase 2 GN=AMP1 OS=Arabidopsis thaliana (Mouse-ear cress) PE=1 SV=3	hypothetical protein PRUPE_ppa026745mg, partial [Prunus persica]
CUFF2.127.1	--	--	Cellular Component: cytoplasm (GO:0005737);; Biological Process: single-organism process (GO:0044699);; Biological Process: response to stimulus (GO:0050896);;	--	F-box/kelch-repeat protein At1g55270 GN=At1g55270 OS=Arabidopsis thaliana (Mouse-ear cress) PE=2 SV=1	T4.18 [Malus x robusta]
CUFF2.129.2	[T]	Signal transduction mechanisms	Cellular Component: protein phosphatase type 2A complex (GO:0000159);; Molecular Function: protein serine/threonine phosphatase activity (GO:0004722);; Cellular Component: nucleolus (GO:0005730);; Cellular Component: cytosol (GO:0005829);; Cellular Component: plasma membrane (GO:0005886);; Biological Process: glucose catabolic process (GO:0006007);; Biological Process: protein dephosphorylation (…	K04382|0.0|pop:POPTR_712706|hypothetical protein	Serine/threonine-protein phosphatase PP2A catalytic subunit OS=Nicotiana tabacum (Common tobacco) PE=2 SV=1	unknown [Lotus japonicus]
CUFF2.180.2	[C]	Energy production and conversion	Molecular Function: 3-methyl-2-oxobutanoate dehydrogenase (2-methylpropanoyl-transferring) activity (GO:0003863);; Molecular Function: pyruvate dehydrogenase (acetyl-transferring) activity (GO:0004739);; Cellular Component: mitochondrion (GO:0005739);; Molecular Function: zinc ion binding (GO:0008270);; Biological Process: lipid biosynthetic process (GO:0008610);; Cellular Component: chloroplast …	K00167|0.0|vvi:100248427|hypothetical protein LOC100248427	2-oxoisovalerate dehydrogenase subunit beta 1, mitochondrial (Precursor) OS=Arabidopsis thaliana (Mouse-ear cress) PE=2 SV=1	hypothetical protein PRUPE_ppa007575mg [Prunus persica]
CUFF2.205.1	--	--	--	--	--	predicted protein [Populus trichocarpa]
CUFF2.206.1	--	--	Molecular Function: binding (GO:0005488);;	--	--	putative retroelement polyprotein [Malus domestica]
CUFF2.224.1	--	--	--	--	--	--
CUFF2.25.1	--	--	--	--	--	--
CUFF2.250.1	--	--	--	--	--	hypothetical protein PRUPE_ppa009860mg [Prunus persica]
CUFF2.26.1	[O]	Posttranslational modification, protein turnover, chaperones	Cellular Component: mitochondrial inner membrane (GO:0005743);; Cellular Component: plasma membrane (GO:0005886);; Biological Process: protein targeting to mitochondrion (GO:0006626);; Cellular Component: membrane (GO:0016020);; Biological Process: cytochrome c-heme linkage (GO:0018063);; Biological Process: methylglyoxal catabolic process to D-lactate (GO:0019243);; Molecular Function: heme bind…	--	Pollen-specific leucine-rich repeat extensin-like protein 2 (Precursor) GN=PEX2 OS=Arabidopsis thaliana (Mouse-ear cress) PE=1 SV=1	PREDICTED: cytochrome c-type biogenesis protein CcmE-like [Fragaria vesca subsp. vesca]
CUFF2.28.1	--	--	--	--	--	anther-specific protein ASG2 [Malus domestica]
CUFF2.283.2	--	--	Cellular Component: nucleus (GO:0005634);; Cellular Component: cytoplasm (GO:0005737);;	--	E3 ubiquitin-protein ligase RKP GN=F7D8.33 OS=Arabidopsis thaliana (Mouse-ear cress) PE=2 SV=2	hypothetical protein PRUPE_ppa005466mg [Prunus persica]
CUFF2.29.1	[NU]	--	Biological Process: defense response to insect (GO:0002213);; Molecular Function: nucleic acid binding (GO:0003676);; Molecular Function: chitinase activity (GO:0004568);; Molecular Function: protein binding (GO:0005515);; Cellular Component: extracellular region (GO:0005576);; Cellular Component: cell wall (GO:0005618);; Cellular Component: nucleus (GO:0005634);; Biological Process: chitin catab…	--	Mulatexin (Precursor) OS=Morus alba (White mulberry) PE=1 SV=2	anther-specific protein ASG2 [Malus domestica]
CUFF2.325.1	--	--	--	--	Endonuclease OS=Nicotiana tabacum (Common tobacco) PE=2 SV=1	hypothetical protein VITISV_015109 [Vitis vinifera]
CUFF2.379.1	--	--	Biological Process: response to stress (GO:0006950);; Biological Process: circadian rhythm (GO:0007623);; Biological Process: red or far-red light signaling pathway (GO:0010017);; Biological Process: response to far red light (GO:0010218);; Biological Process: gene expression (GO:0010467);; Biological Process: RNA metabolic process (GO:0016070);; Molecular Function: oxidoreductase activity, actin…	--	Protein FAR1-RELATED SEQUENCE 5 GN=FRS5 OS=Arabidopsis thaliana (Mouse-ear cress) PE=2 SV=1	hypothetical protein PRUPE_ppa010254mg [Prunus persica]
CUFF2.389.3	[P]	Inorganic ion transport and metabolism	Cellular Component: cell wall (GO:0005618);; Cellular Component: mitochondrion (GO:0005739);; Cellular Component: vacuolar membrane (GO:0005774);; Cellular Component: peroxisomal membrane (GO:0005778);; Cellular Component: Golgi apparatus (GO:0005794);; Cellular Component: cytosol (GO:0005829);; Cellular Component: plasma membrane (GO:0005886);; Biological Process: response to heat (GO:0009408);;…	K00434|1e-150|sbi:SORBI_02g044060|hypothetical protein	L-ascorbate peroxidase, cytosolic GN=APX1 OS=Pisum sativum (Garden pea) PE=1 SV=2	ascorbate peroxidase [Malus domestica]
CUFF2.40.1	--	--	Cellular Component: mitochondrion (GO:0005739);; Biological Process: chlorophyll catabolic process (GO:0015996);;	--	--	hypothetical protein PRUPE_ppa010193mg [Prunus persica]
CUFF2.41.1	[B]	Chromatin structure and dynamics	Cellular Component: nucleosome (GO:0000786);; Molecular Function: DNA binding (GO:0003677);; Cellular Component: nucleus (GO:0005634);; Cellular Component: nucleolus (GO:0005730);; Biological Process: glucose catabolic process (GO:0006007);; Biological Process: nucleosome assembly (GO:0006334);; Biological Process: protein targeting (GO:0006605);; Biological Process: cell proliferation (GO:000828…	K11253|3e-91|zma:100192589|H3C4, H3C2, H3C3	Histone H3.2 OS=Triticum aestivum (Wheat) PE=1 SV=2	uncharacterized protein LOC100306416 [Glycine max]
CUFF2.424.1	[J]	Translation, ribosomal structure and biogenesis	Molecular Function: structural constituent of ribosome (GO:0003735);; Molecular Function: protein binding (GO:0005515);; Cellular Component: nucleolus (GO:0005730);; Cellular Component: plasma membrane (GO:0005886);; Biological Process: translation (GO:0006412);; Biological Process: response to cold (GO:0009409);; Cellular Component: chloroplast (GO:0009507);; Cellular Component: cytosolic large …	K02898|6e-97|vvi:100242242|hypothetical protein LOC100242242	60S ribosomal protein L26-1 GN=RPL26A OS=Arabidopsis thaliana (Mouse-ear cress) PE=2 SV=2	hypothetical protein PRUPE_ppa012984mg [Prunus persica]
CUFF2.43.2	[D]	Cell cycle control, cell division, chromosome partitioning	Biological Process: regulation of cyclin-dependent protein serine/threonine kinase activity (GO:0000079);; Cellular Component: nucleus (GO:0005634);; Cellular Component: mitochondrion (GO:0005739);; Biological Process: mitotic nuclear division (GO:0007067);; Biological Process: stomatal lineage progression (GO:0010440);; Molecular Function: cyclin-dependent protein serine/threonine kinase regulat…	K05868|1e-163|pop:POPTR_804416|CYCB1-4	G2/mitotic-specific cyclin-2 OS=Antirrhinum majus (Garden snapdragon) PE=2 SV=1	hypothetical protein PRUPE_ppa021575mg, partial [Prunus persica]
CUFF2.454.1	--	--	--	--	--	--
CUFF2.476.1	--	--	Cellular Component: chloroplast (GO:0009507);; Cellular Component: cytoplasmic membrane-bounded vesicle (GO:0016023);;	--	--	hypothetical protein PRUPE_ppa012735mg [Prunus persica]
CUFF2.480.2	[R]	General function prediction only	Biological Process: transition metal ion transport (GO:0000041);; Cellular Component: cytosol (GO:0005829);; Biological Process: toxin catabolic process (GO:0009407);; Biological Process: response to water deprivation (GO:0009414);; Cellular Component: plasmodesma (GO:0009506);; Biological Process: response to wounding (GO:0009611);; Molecular Function: 1-aminocyclopropane-1-carboxylate oxidase a…	--	1-aminocyclopropane-1-carboxylate oxidase homolog 1 GN=At1g06620 OS=Arabidopsis thaliana (Mouse-ear cress) PE=2 SV=1	PREDICTED: 1-aminocyclopropane-1-carboxylate oxidase homolog 1-like, partial [Fragaria vesca subsp. vesca]
CUFF2.495.1	--	--	Cellular Component: mitochondrial matrix (GO:0005759);; Molecular Function: oxidoreductase activity, acting on a sulfur group of donors, disulfide as acceptor (GO:0016671);;	--	Thioredoxin O2, mitochondrial (Precursor) GN=At1g31020 OS=Arabidopsis thaliana (Mouse-ear cress) PE=2 SV=1	hypothetical protein PRUPE_ppa011800mg [Prunus persica]
CUFF2.5.1	[R]	General function prediction only	Molecular Function: serine-type endopeptidase activity (GO:0004252);; Cellular Component: plasma membrane (GO:0005886);; Cellular Component: integral component of membrane (GO:0016021);;	--	Uncharacterized protein At3g58460 GN=At3g58460 OS=Arabidopsis thaliana (Mouse-ear cress) PE=1 SV=2	hypothetical protein PRUPE_ppa003734mg [Prunus persica]
CUFF2.503.1	--	--	Molecular Function: nucleic acid binding (GO:0003676);; Cellular Component: nucleus (GO:0005634);; Biological Process: cellular protein modification process (GO:0006464);; Biological Process: response to stress (GO:0006950);; Molecular Function: zinc ion binding (GO:0008270);; Biological Process: response to red or far red light (GO:0009639);; Biological Process: red or far-red light signaling pa…	--	Protein FAR1-RELATED SEQUENCE 11 GN=FRS11 OS=Arabidopsis thaliana (Mouse-ear cress) PE=2 SV=1	hypothetical protein PRUPE_ppa002003mg [Prunus persica]
CUFF2.529.1	[P]	Inorganic ion transport and metabolism	Biological Process: amino acid transmembrane transport (GO:0003333);; Molecular Function: catalase activity (GO:0004096);; Cellular Component: cell wall (GO:0005618);; Cellular Component: mitochondrion (GO:0005739);; Cellular Component: vacuole (GO:0005773);; Cellular Component: plasma membrane (GO:0005886);; Biological Process: cellular response to nitrogen starvation (GO:0006995);; Biological P…	K03781|3e-67|pop:POPTR_831712|CAT3	Catalase-4 GN=CAT4 OS=Glycine max (Soybean) PE=1 SV=1	catalase 2, partial [Vigna unguiculata]
CUFF2.55.1	[B]	Chromatin structure and dynamics	Cellular Component: nucleosome (GO:0000786);; Molecular Function: DNA binding (GO:0003677);; Cellular Component: nucleus (GO:0005634);; Cellular Component: nucleolus (GO:0005730);; Biological Process: glucose catabolic process (GO:0006007);; Biological Process: nucleosome assembly (GO:0006334);; Biological Process: protein targeting (GO:0006605);; Biological Process: cell proliferation (GO:000828…	K11253|1e-91|zma:100192589|H3C4, H3C2, H3C3	Histone H3.2 GN=B34 OS=Nicotiana tabacum (Common tobacco) PE=1 SV=1	histone H3 [Arabidopsis thaliana]
CUFF2.569.1	--	--	Biological Process: mitochondrial RNA processing (GO:0000963);; Molecular Function: protein binding (GO:0005515);; Cellular Component: mitochondrion (GO:0005739);; Biological Process: cellular protein modification process (GO:0006464);; Biological Process: fatty acid catabolic process (GO:0009062);; Cellular Component: chloroplast (GO:0009507);; Biological Process: cytidine to uridine editing (GO…	--	Pentatricopeptide repeat-containing protein At2g15690 GN=PCMP-H66 OS=Arabidopsis thaliana (Mouse-ear cress) PE=2 SV=2	predicted protein [Populus trichocarpa]
CUFF2.572.2	--	--	--	--	--	hypothetical protein PRUPE_ppa019276mg, partial [Prunus persica]
CUFF2.591.1	--	--	--	--	--	hypothetical protein VITISV_015109 [Vitis vinifera]
CUFF2.592.1	--	--	Molecular Function: binding (GO:0005488);; Cellular Component: plasmodesma (GO:0009506);; Biological Process: cellular component organization (GO:0016043);; Cellular Component: intracellular membrane-bounded organelle (GO:0043231);; Cellular Component: cytoplasmic part (GO:0044444);; Cellular Component: intracellular organelle part (GO:0044446);; Biological Process: innate immune response (GO:004…	--	TMV resistance protein N GN=N OS=Nicotiana glutinosa (Tobacco) PE=1 SV=1	hypothetical protein PRUPE_ppa020280mg [Prunus persica]
CUFF2.610.1	[H]	Coenzyme transport and metabolism	Molecular Function: N2-acetyl-L-ornithine:2-oxoglutarate 5-aminotransferase activity (GO:0003992);; Cellular Component: mitochondrion (GO:0005739);; Cellular Component: vacuolar membrane (GO:0005774);; Cellular Component: Golgi apparatus (GO:0005794);; Cellular Component: cytosol (GO:0005829);; Cellular Component: plasma membrane (GO:0005886);; Biological Process: sucrose metabolic process (GO:00…	--	Gamma aminobutyrate transaminase 3, chloroplastic (Precursor) GN=GABA-TP3 OS=Solanum lycopersicum (Tomato) PE=1 SV=1	gamma-aminobutyrate transaminase 1 [Malus domestica]
CUFF2.630.1	--	--	--	--	--	--
CUFF2.631.1	--	--	--	--	--	hypothetical protein PRUPE_ppa010336mg [Prunus persica]
CUFF2.635.4	--	--	--	--	--	PREDICTED: uncharacterized protein LOC100855024 [Vitis vinifera]
CUFF2.653.1	--	--	--	--	--	predicted protein [Populus trichocarpa]
CUFF2.666.2	[J]	Translation, ribosomal structure and biogenesis	Molecular Function: structural constituent of ribosome (GO:0003735);; Cellular Component: mitochondrion (GO:0005739);; Biological Process: translation (GO:0006412);; Cellular Component: chloroplast (GO:0009507);; Cellular Component: large ribosomal subunit (GO:0015934);; Cellular Component: intracellular organelle (GO:0043229);; Cellular Component: cytoplasmic part (GO:0044444);;	--	50S ribosomal protein L22, chloroplastic GN=rpl22 OS=Odontella sinensis (Marine centric diatom) PE=3 SV=1	hypothetical protein PRUPE_ppa009843mg [Prunus persica]
CUFF2.729.1	--	--	--	--	--	--
CUFF2.740.3	--	--	--	--	AP2-like ethylene-responsive transcription factor AIL5 GN=AIL5 OS=Arabidopsis thaliana (Mouse-ear cress) PE=2 SV=2	hypothetical protein SORBIDRAFT_02g001806 [Sorghum bicolor]
CUFF2.749.1	[BK]	--	Biological Process: developmental process involved in reproduction (GO:0003006);; Molecular Function: protein binding (GO:0005515);; Cellular Component: nucleus (GO:0005634);; Biological Process: transcription, DNA-templated (GO:0006351);; Molecular Function: N-acetyltransferase activity (GO:0008080);; Biological Process: response to light stimulus (GO:0009416);; Biological Process: post-embryoni…	--	Transcription initiation factor TFIID subunit 1 OS=Oryza sativa subsp. japonica (Rice) PE=2 SV=1	hypothetical protein PRUPE_ppa024051mg, partial [Prunus persica]
CUFF2.80.1	--	--	Molecular Function: nucleic acid binding (GO:0003676);; Molecular Function: RNA binding (GO:0003723);; Biological Process: regulation of transcription, DNA-templated (GO:0006355);; Cellular Component: intracellular part (GO:0044424);; Molecular Function: metal ion binding (GO:0046872);;	--	Zinc finger CCCH domain-containing protein 14 OS=Oryza sativa subsp. japonica (Rice) PE=2 SV=1	hypothetical protein PRUPE_ppa009199mg [Prunus persica]
CUFF20.109.1	[U]	Intracellular trafficking, secretion, and vesicular transport	Biological Process: metabolic process (GO:0008152);; Biological Process: cellular process (GO:0009987);; Cellular Component: cell periphery (GO:0071944);;	--	Proline-rich receptor-like protein kinase PERK2 GN=PERK2 OS=Arabidopsis thaliana (Mouse-ear cress) PE=2 SV=3	SAD1p [Chlamydomonas reinhardtii]
CUFF20.150.1	--	--	Cellular Component: nucleus (GO:0005634);;	--	--	hypothetical protein PRUPE_ppa020646mg [Prunus persica]
CUFF20.19.1	--	--	--	--	--	--
CUFF20.191.1	--	--	--	--	--	hypothetical protein [Malus domestica]
CUFF20.212.1	[Q]	Secondary metabolites biosynthesis, transport and catabolism	Molecular Function: monooxygenase activity (GO:0004497);; Molecular Function: binding (GO:0005488);; Molecular Function: iron ion binding (GO:0005506);; Molecular Function: steroid hydroxylase activity (GO:0008395);; Molecular Function: electron carrier activity (GO:0009055);; Biological Process: response to light stimulus (GO:0009416);; Cellular Component: plasmodesma (GO:0009506);; Biological P…	--	Cytochrome P450 714C2 GN=OsJ_35025 OS=Oryza sativa subsp. japonica (Rice) PE=2 SV=1	hypothetical protein PRUPE_ppa004341mg [Prunus persica]
CUFF20.229.1	[L]	Replication, recombination and repair	Cellular Component: nucleus (GO:0005634);; Biological Process: base-excision repair (GO:0006284);; Molecular Function: DNA-3-methyladenine glycosylase activity (GO:0008725);;	K01246|1e-155|rcu:RCOM_1466540|DNA-3-methyladenine glycosylase, putative (EC:3.2.2.20)	--	hypothetical protein PRUPE_ppa009020mg [Prunus persica]
CUFF20.300.1	--	--	Cellular Component: mitochondrion (GO:0005739);; Biological Process: shoot system development (GO:0048367);;	--	--	PREDICTED: uncharacterized protein LOC101492970 [Cicer arietinum]
CUFF20.306.1	[J]	Translation, ribosomal structure and biogenesis	Molecular Function: aminopeptidase activity (GO:0004177);; Cellular Component: mitochondrion (GO:0005739);; Cellular Component: cytosol (GO:0005829);; Biological Process: proteolysis (GO:0006508);; Molecular Function: metalloexopeptidase activity (GO:0008235);; Cellular Component: chloroplast (GO:0009507);; Biological Process: response to abscisic acid (GO:0009737);; Biological Process: vernaliza…	K01265|0.0|rcu:RCOM_0705640|methionine aminopeptidase, putative (EC:3.4.11.18)	Methionine aminopeptidase 1B, chloroplastic (Precursor) GN=MAP1B OS=Arabidopsis thaliana (Mouse-ear cress) PE=2 SV=2	hypothetical protein PRUPE_ppa007539mg [Prunus persica]
CUFF20.339.1	[E]	Amino acid transport and metabolism	Molecular Function: transporter activity (GO:0005215);; Molecular Function: protein binding (GO:0005515);; Cellular Component: Golgi apparatus (GO:0005794);; Cellular Component: plasma membrane (GO:0005886);; Biological Process: polysaccharide metabolic process (GO:0005976);; Biological Process: oligopeptide transport (GO:0006857);; Biological Process: lipid transport (GO:0006869);; Biological Pr…	--	Probable nitrite transporter At1g68570 GN=At1g68570 OS=Arabidopsis thaliana (Mouse-ear cress) PE=2 SV=1	PREDICTED: probable nitrite transporter At1g68570-like [Fragaria vesca subsp. vesca]
CUFF20.358.1	--	--	--	--	--	hypothetical protein PRUPE_ppa012271mg [Prunus persica]
CUFF20.416.1	--	--	Biological Process: cellular protein metabolic process (GO:0044267);; Cellular Component: intracellular part (GO:0044424);;	--	Small ubiquitin-related modifier 1 GN=F10M23.180 OS=Arabidopsis thaliana (Mouse-ear cress) PE=1 SV=2	hypothetical protein PRUPE_ppa011244mg [Prunus persica]
CUFF20.417.1	--	--	Molecular Function: protein binding (GO:0005515);; Cellular Component: nucleus (GO:0005634);; Biological Process: regulation of transcription, DNA-templated (GO:0006355);; Biological Process: response to osmotic stress (GO:0006970);; Biological Process: circadian rhythm (GO:0007623);; Biological Process: chloroplast organization (GO:0009658);; Biological Process: response to hormone (GO:0009725);…	--	Putative zinc finger protein At1g68190 GN=At1g68190 OS=Arabidopsis thaliana (Mouse-ear cress) PE=2 SV=1	hypothetical protein PRUPE_ppa022195mg [Prunus persica]
CUFF20.476.1	[E]	Amino acid transport and metabolism	Molecular Function: histidine decarboxylase activity (GO:0004398);; Cellular Component: cytosol (GO:0005829);; Cellular Component: plasma membrane (GO:0005886);; Biological Process: cellular amino acid metabolic process (GO:0006520);; Biological Process: ethanolamine metabolic process (GO:0006580);; Biological Process: embryo development ending in seed dormancy (GO:0009793);; Biological Process: …	K01590|2e-31|pop:POPTR_559359|serine decarboxylase (EC:4.1.1.53)	Histidine decarboxylase GN=HDC OS=Solanum lycopersicum (Tomato) PE=2 SV=1	predicted protein [Populus trichocarpa]
CUFF20.479.1	--	--	Biological Process: mitotic cell cycle (GO:0000278);; Biological Process: double-strand break repair via homologous recombination (GO:0000724);; Biological Process: nuclear-transcribed mRNA catabolic process (GO:0000956);; Molecular Function: sequence-specific DNA binding transcription factor activity (GO:0003700);; Molecular Function: protein binding (GO:0005515);; Cellular Component: nucleus (G…	--	Protein FAR1-RELATED SEQUENCE 4 GN=FRS4 OS=Arabidopsis thaliana (Mouse-ear cress) PE=2 SV=2	hypothetical protein PRUPE_ppa001996mg [Prunus persica]
CUFF20.512.2	--	--	Cellular Component: mitochondrion (GO:0005739);; Cellular Component: plastid (GO:0009536);;	--	--	hypothetical protein PRUPE_ppa006571m1g, partial [Prunus persica]
CUFF20.513.1	[G]	Carbohydrate transport and metabolism	Molecular Function: shikimate kinase activity (GO:0004765);; Molecular Function: ATP binding (GO:0005524);; Cellular Component: cytoplasm (GO:0005737);; Biological Process: carbohydrate metabolic process (GO:0005975);; Biological Process: phosphorylation (GO:0016310);; Molecular Function: gluconokinase activity (GO:0046316);;	K00851|5e-16|pop:POPTR_738338|hypothetical protein	--	glucokinase [Malus domestica]
CUFF20.543.1	--	--	--	--	--	PREDICTED: uncharacterized protein LOC101298279 [Fragaria vesca subsp. vesca]
CUFF20.559.1	--	--	--	--	--	unknown [Populus trichocarpa]
CUFF20.584.1	[P]	Inorganic ion transport and metabolism	--	K14488|5e-63|pop:POPTR_569631|SAUR22	Indole-3-acetic acid-induced protein ARG7 GN=ARG7 OS=Vigna radiata var. radiata (Mung bean) PE=2 SV=1	hypothetical protein PRUPE_ppa013301mg [Prunus persica]
CUFF20.589.2	[O]	Posttranslational modification, protein turnover, chaperones	Biological Process: RNA methylation (GO:0001510);; Molecular Function: structural constituent of ribosome (GO:0003735);; Cellular Component: nucleus (GO:0005634);; Cellular Component: nucleolus (GO:0005730);; Cellular Component: ribosome (GO:0005840);; Biological Process: translation (GO:0006412);; Biological Process: embryo development ending in seed dormancy (GO:0009793);; Biological Process: p…	--	60S ribosomal protein L40 (Precursor) GN=UBICEP52-7 OS=Nicotiana sylvestris (Wood tobacco) PE=2 SV=2	predicted protein [Populus trichocarpa]
CUFF20.590.1	[G]	Carbohydrate transport and metabolism	Biological Process: defense response to oomycetes (GO:0002229);; Cellular Component: peroxisome (GO:0005777);; Cellular Component: cytosol (GO:0005829);; Cellular Component: plasma membrane (GO:0005886);; Biological Process: pentose-phosphate shunt (GO:0006098);; Cellular Component: chloroplast stroma (GO:0009570);; Biological Process: embryo development ending in seed dormancy (GO:0009793);; Mol…	K01057|1e-128|pop:POPTR_772510|hypothetical protein	Probable 6-phosphogluconolactonase 4, chloroplastic (Precursor) OS=Oryza sativa subsp. japonica (Rice) PE=1 SV=2	hypothetical protein PRUPE_ppa008941mg [Prunus persica]
CUFF20.610.1	--	--	Cellular Component: nucleus (GO:0005634);; Biological Process: fatty acid beta-oxidation (GO:0006635);; Biological Process: cell wall modification involved in abscission (GO:0009830);;	--	Protein yippee-like At4g27745 GN=At4g27745 OS=Arabidopsis thaliana (Mouse-ear cress) PE=3 SV=2	hypothetical protein PRUPE_ppa013726mg [Prunus persica]
CUFF20.611.2	--	--	Biological Process: reproduction (GO:0000003);; Molecular Function: intracellular cyclic nucleotide activated cation channel activity (GO:0005221);; Molecular Function: cation channel activity (GO:0005261);; Molecular Function: potassium channel activity (GO:0005267);; Molecular Function: binding (GO:0005488);; Cellular Component: plasma membrane (GO:0005886);; Biological Process: defense respons…	K05391|1e-101|ath:AT5G53130|CNGC1	Cyclic nucleotide-gated ion channel 1 GN=CNGC1 OS=Arabidopsis thaliana (Mouse-ear cress) PE=1 SV=1	PREDICTED: cyclic nucleotide-gated ion channel 1-like [Fragaria vesca subsp. vesca]
CUFF20.612.1	--	--	--	--	--	hypothetical protein PRUPE_ppa003186mg [Prunus persica]
CUFF20.651.2	--	--	Biological Process: phosphatidylinositol biosynthetic process (GO:0006661);; Cellular Component: integral component of membrane (GO:0016021);; Biological Process: vesicle-mediated transport (GO:0016192);;	--	--	PREDICTED: vesicle transport protein SFT2B-like [Fragaria vesca subsp. vesca]
CUFF20.663.2	--	--	Biological Process: mitotic cell cycle (GO:0000278);; Biological Process: double-strand break repair via homologous recombination (GO:0000724);; Biological Process: DNA-dependent DNA replication (GO:0006261);; Biological Process: regulation of DNA replication (GO:0006275);; Biological Process: DNA methylation (GO:0006306);; Biological Process: chromatin silencing (GO:0006342);; Biological Process…	--	--	hypothetical protein PRUPE_ppa021059mg, partial [Prunus persica]
CUFF20.703.1	--	--	Biological Process: aromatic amino acid family biosynthetic process (GO:0009073);; Cellular Component: chloroplast (GO:0009507);; Biological Process: photosystem II assembly (GO:0010207);; Biological Process: iron-sulfur cluster assembly (GO:0016226);; Biological Process: positive regulation of transcription, DNA-templated (GO:0045893);;	--	--	hypothetical protein PRUPE_ppa012623mg [Prunus persica]
CUFF20.710.1	--	--	Biological Process: polysaccharide catabolic process (GO:0000272);; Molecular Function: lysozyme activity (GO:0003796);; Molecular Function: chitinase activity (GO:0004568);; Cellular Component: extracellular space (GO:0005615);; Cellular Component: cell wall (GO:0005618);; Cellular Component: vacuole (GO:0005773);; Biological Process: chitin catabolic process (GO:0006032);;	--	Acidic endochitinase SE2 (Precursor) GN=SE2 OS=Beta vulgaris (Sugar beet) PE=1 SV=1	pathogenesis related protein 8, partial [Malus domestica]
CUFF20.74.1	--	--	--	--	--	--
CUFF20.84.1	--	--	--	--	--	PREDICTED: uncharacterized protein LOC101295532 [Fragaria vesca subsp. vesca]
CUFF20.96.1	--	--	--	--	--	--
CUFF21.110.1	--	--	--	--	--	--
CUFF21.154.1	--	--	--	--	--	--
CUFF21.166.1	--	--	--	--	--	--
CUFF21.182.2	--	--	Cellular Component: vacuole (GO:0005773);; Cellular Component: Golgi apparatus (GO:0005794);; Biological Process: response to stress (GO:0006950);; Cellular Component: plasmodesma (GO:0009506);; Cellular Component: membrane (GO:0016020);; Cellular Component: integral component of membrane (GO:0016021);; Biological Process: viral replication complex formation and maintenance (GO:0046786);;	--	Tetraspanin-18 GN=At2g20230 OS=Arabidopsis thaliana (Mouse-ear cress) PE=2 SV=1	hypothetical protein PRUPE_ppa009704mg [Prunus persica]
CUFF21.204.2	--	--	Molecular Function: nucleic acid binding (GO:0003676);; Biological Process: regulation of transcription, DNA-templated (GO:0006355);; Cellular Component: intracellular part (GO:0044424);;	--	Zinc finger CCCH domain-containing protein 56 OS=Oryza sativa subsp. japonica (Rice) PE=2 SV=1	hypothetical protein PRUPE_ppa008182mg [Prunus persica]
CUFF21.228.2	--	--	Cellular Component: mitochondrion (GO:0005739);; Cellular Component: cytoplasmic membrane-bounded vesicle (GO:0016023);;	--	--	PREDICTED: uncharacterized protein LOC100854042 [Vitis vinifera]
CUFF21.232.2	[RTKL]	--	Molecular Function: actin binding (GO:0003779);; Molecular Function: calmodulin-dependent protein kinase activity (GO:0004683);; Molecular Function: receptor signaling protein serine/threonine kinase activity (GO:0004702);; Molecular Function: calcium-dependent protein serine/threonine phosphatase activity (GO:0004723);; Molecular Function: calcium ion binding (GO:0005509);; Molecular Function: c…	--	CDPK-related kinase 1 GN=T3K9.9 OS=Arabidopsis thaliana (Mouse-ear cress) PE=1 SV=1	CDPK-related kinase 1 [Theobroma cacao]
CUFF21.237.1	[E]	Amino acid transport and metabolism	Biological Process: metabolic process (GO:0008152);; Molecular Function: lyase activity (GO:0016829);;	K01640|1e-34|vvi:100243192|hypothetical protein LOC100243192	Hydroxymethylglutaryl-CoA lyase, mitochondrial GN=HMGCL OS=Arabidopsis thaliana (Mouse-ear cress) PE=1 SV=2	hypothetical protein PRUPE_ppa009949mg [Prunus persica]
CUFF21.249.1	--	--	Biological Process: protein import into nucleus, translocation (GO:0000060);; Molecular Function: DNA binding (GO:0003677);; Molecular Function: sequence-specific DNA binding transcription factor activity (GO:0003700);; Cellular Component: nucleus (GO:0005634);; Cellular Component: cytoplasm (GO:0005737);; Biological Process: regulation of transcription, DNA-templated (GO:0006355);; Molecular Fun…	--	MADS-box protein SOC1 GN=F17K2.19 OS=Arabidopsis thaliana (Mouse-ear cress) PE=1 SV=1	MADS-box protein [Malus domestica]
CUFF21.264.1	[J]	Translation, ribosomal structure and biogenesis	Biological Process: RNA methylation (GO:0001510);; Molecular Function: structural constituent of ribosome (GO:0003735);; Molecular Function: DNA-(apurinic or apyrimidinic site) lyase activity (GO:0003906);; Molecular Function: copper ion binding (GO:0005507);; Molecular Function: protein binding (GO:0005515);; Cellular Component: nucleolus (GO:0005730);; Cellular Component: Golgi apparatus (GO:00…	K02941|1e-79|ath:AT3G11250|60S acidic ribosomal protein P0 (RPP0C)	60S acidic ribosomal protein P0-2 GN=RPP0B OS=Arabidopsis thaliana (Mouse-ear cress) PE=1 SV=2	PREDICTED: 60S acidic ribosomal protein P0-1-like [Fragaria vesca subsp. vesca]
CUFF21.291.1	--	--	Biological Process: maltose metabolic process (GO:0000023);; Molecular Function: protein serine/threonine phosphatase activity (GO:0004722);; Biological Process: negative regulation of cell proliferation (GO:0008285);; Cellular Component: chloroplast (GO:0009507);; Biological Process: response to blue light (GO:0009637);; Biological Process: lateral root morphogenesis (GO:0010102);; Biological Pr…	--	Protein ROOT PRIMORDIUM DEFECTIVE 1 GN=RPD1 OS=Arabidopsis thaliana (Mouse-ear cress) PE=1 SV=1	hypothetical protein PRUPE_ppa014921mg [Prunus persica]
CUFF21.303.2	--	--	Cellular Component: nuclear heterochromatin (GO:0005720);; Cellular Component: nucleolus organizer region (GO:0005731);; Molecular Function: methyl-CpG binding (GO:0008327);; Cellular Component: perinucleolar chromocenter (GO:0010370);; Molecular Function: enzyme binding (GO:0019899);; Molecular Function: protein self-association (GO:0043621);; Molecular Function: cytosine C-5 DNA demethylase act…	--	Methyl-CpG-binding domain-containing protein 13 GN=MBD13 OS=Arabidopsis thaliana (Mouse-ear cress) PE=2 SV=1	hypothetical protein PRUPE_ppa007049mg [Prunus persica]
CUFF21.340.3	--	--	--	--	Glycine cleavage system H protein 2, mitochondrial (Precursor) GN=GDH2 OS=Arabidopsis thaliana (Mouse-ear cress) PE=1 SV=1	--
CUFF21.378.1	--	--	Molecular Function: nucleotide binding (GO:0000166);; Biological Process: immune system process (GO:0002376);; Molecular Function: protein binding (GO:0005515);; Molecular Function: ATP binding (GO:0005524);; Cellular Component: mitochondrion (GO:0005739);; Biological Process: defense response (GO:0006952);; Biological Process: signal transduction (GO:0007165);; Cellular Component: plasmodesma (G…	--	TMV resistance protein N GN=N OS=Nicotiana glutinosa (Tobacco) PE=1 SV=1	ARGH17 [Malus domestica]
CUFF21.380.2	[S]	Function unknown	Molecular Function: protein kinase activity (GO:0004672);; Molecular Function: protein binding (GO:0005515);; Biological Process: polysaccharide metabolic process (GO:0005976);; Biological Process: cellular protein modification process (GO:0006464);; Biological Process: cellular aromatic compound metabolic process (GO:0006725);; Biological Process: defense response (GO:0006952);; Biological Proce…	--	TMV resistance protein N GN=N OS=Nicotiana glutinosa (Tobacco) PE=1 SV=1	TIR-NBS-LRR type R protein 7 [Malus baccata]
CUFF21.385.1	[S]	Function unknown	Molecular Function: protein kinase activity (GO:0004672);; Molecular Function: binding (GO:0005488);; Biological Process: defense response (GO:0006952);; Biological Process: signal transduction (GO:0007165);; Biological Process: response to bacterium (GO:0009617);; Biological Process: lateral root morphogenesis (GO:0010102);; Biological Process: regulation of gene expression (GO:0010468);; Molecu…	--	TMV resistance protein N GN=N OS=Nicotiana glutinosa (Tobacco) PE=1 SV=1	TIR-NBS-LRR type R protein 7 [Malus baccata]
CUFF21.387.1	--	--	Molecular Function: nucleotide binding (GO:0000166);; Biological Process: immune system process (GO:0002376);; Molecular Function: protein binding (GO:0005515);; Molecular Function: ATP binding (GO:0005524);; Cellular Component: mitochondrion (GO:0005739);; Biological Process: defense response (GO:0006952);; Biological Process: signal transduction (GO:0007165);; Cellular Component: plasmodesma (G…	--	TMV resistance protein N GN=N OS=Nicotiana glutinosa (Tobacco) PE=1 SV=1	TIR-NBS-LRR type R protein 7 [Malus baccata]
CUFF21.388.1	--	--	Biological Process: developmental process involved in reproduction (GO:0003006);; Molecular Function: binding (GO:0005488);; Biological Process: cellular protein modification process (GO:0006464);; Biological Process: defense response (GO:0006952);; Biological Process: signal transduction (GO:0007165);; Biological Process: response to bacterium (GO:0009617);; Biological Process: post-embryonic de…	--	TMV resistance protein N GN=N OS=Nicotiana glutinosa (Tobacco) PE=1 SV=1	TIR-NBS-LRR type R protein 7 [Malus baccata]
CUFF21.394.1	--	--	--	--	--	--
CUFF21.396.1	--	--	--	--	--	hypothetical protein PRUPE_ppa005811mg [Prunus persica]
CUFF21.398.1	--	--	Molecular Function: protein binding (GO:0005515);; Molecular Function: ATP binding (GO:0005524);; Cellular Component: mitochondrion (GO:0005739);; Biological Process: defense response (GO:0006952);; Biological Process: signal transduction (GO:0007165);; Cellular Component: plasmodesma (GO:0009506);; Biological Process: response to ozone (GO:0010193);; Molecular Function: nucleoside-triphosphatase…	--	TMV resistance protein N GN=N OS=Nicotiana glutinosa (Tobacco) PE=1 SV=1	TIR-NBS-LRR type R protein 7 [Malus baccata]
CUFF21.401.1	--	--	--	--	--	--
CUFF21.402.1	--	--	Biological Process: immune system process (GO:0002376);; Molecular Function: protein binding (GO:0005515);; Cellular Component: mitochondrion (GO:0005739);; Biological Process: defense response (GO:0006952);; Biological Process: signal transduction (GO:0007165);; Cellular Component: plasmodesma (GO:0009506);; Biological Process: response to virus (GO:0009615);; Biological Process: response to ozo…	--	TMV resistance protein N GN=N OS=Nicotiana glutinosa (Tobacco) PE=1 SV=1	TIR-NBS-LRR type R protein 7 [Malus baccata]
CUFF21.405.1	--	--	Molecular Function: protein binding (GO:0005515);; Cellular Component: mitochondrion (GO:0005739);; Cellular Component: vacuolar membrane (GO:0005774);; Biological Process: plant-type hypersensitive response (GO:0009626);; Cellular Component: chloroplast envelope (GO:0009941);; Biological Process: response to ozone (GO:0010193);; Biological Process: cellular component organization (GO:0016043);; …	--	TMV resistance protein N GN=N OS=Nicotiana glutinosa (Tobacco) PE=1 SV=1	ARGH17 [Malus domestica]
CUFF21.407.1	--	--	Molecular Function: protein binding (GO:0005515);; Molecular Function: ATP binding (GO:0005524);; Cellular Component: cytoplasm (GO:0005737);; Biological Process: response to stress (GO:0006950);; Biological Process: defense response (GO:0006952);; Biological Process: signal transduction (GO:0007165);; Molecular Function: nucleoside-triphosphatase activity (GO:0017111);; Molecular Function: ADP b…	--	TMV resistance protein N GN=N OS=Nicotiana glutinosa (Tobacco) PE=1 SV=1	TNL [Malus domestica]
CUFF21.408.1	--	--	--	--	--	hypothetical protein PRUPE_ppb021461mg [Prunus persica]
CUFF21.409.1	--	--	Molecular Function: catalytic activity (GO:0003824);; Molecular Function: binding (GO:0005488);;	--	Endonuclease OS=Nicotiana tabacum (Common tobacco) PE=2 SV=1	hypothetical protein VITISV_001478 [Vitis vinifera]
CUFF21.41.1	[L]	Replication, recombination and repair	Cellular Component: nucleus (GO:0005634);; Cellular Component: cytoplasm (GO:0005737);; Biological Process: DNA metabolic process (GO:0006259);; Biological Process: meiotic nuclear division (GO:0007126);; Biological Process: flower development (GO:0009908);; Biological Process: regulation of gene expression (GO:0010468);; Biological Process: regulation of nucleobase-containing compound metabolic …	--	Putative WEB family protein At1g65010, chloroplastic (Precursor) GN=At1g65010 OS=Arabidopsis thaliana (Mouse-ear cress) PE=1 SV=1	hypothetical protein PRUPE_ppa004432mg [Prunus persica]
CUFF21.410.1	[GOU]	--	Cellular Component: Golgi apparatus (GO:0005794);; Cellular Component: plasma membrane (GO:0005886);; Biological Process: nucleotide-sugar transport (GO:0015780);; Cellular Component: integral component of membrane (GO:0016021);; Cellular Component: cytoplasmic membrane-bounded vesicle (GO:0016023);; Molecular Function: transmembrane transporter activity (GO:0022857);; Biological Process: transme…	--	GDP-mannose transporter GONST4 GN=GONST4 OS=Arabidopsis thaliana (Mouse-ear cress) PE=2 SV=1	hypothetical protein PRUPE_ppa007945mg [Prunus persica]
CUFF21.414.1	[R]	General function prediction only	Biological Process: alternative mRNA splicing, via spliceosome (GO:0000380);; Molecular Function: nucleic acid binding (GO:0003676);; Molecular Function: double-stranded DNA binding (GO:0003690);; Molecular Function: single-stranded DNA binding (GO:0003697);; Molecular Function: mRNA binding (GO:0003729);; Molecular Function: protein kinase activity (GO:0004672);; Molecular Function: copper ion b…	--	U1 small nuclear ribonucleoprotein 70 kDa GN=RNU1 OS=Arabidopsis thaliana (Mouse-ear cress) PE=1 SV=1	hypothetical protein PRUPE_ppa007582mg [Prunus persica]
CUFF21.423.1	--	--	Molecular Function: purine ribonucleoside binding (GO:0032550);; Molecular Function: adenyl ribonucleotide binding (GO:0032559);; Molecular Function: anion binding (GO:0043168);; Biological Process: response to stimulus (GO:0050896);;	--	Protein SUPPRESSOR OF npr1-1, CONSTITUTIVE 1 OS=Arabidopsis thaliana (Mouse-ear cress) PE=1 SV=3	TNL [Malus domestica]
CUFF21.430.1	--	--	--	--	--	PREDICTED: uncharacterized protein LOC101299451 [Fragaria vesca subsp. vesca]
CUFF21.450.1	--	--	Molecular Function: protein binding (GO:0005515);; Biological Process: trichome morphogenesis (GO:0010090);; Cellular Component: microtubule cytoskeleton (GO:0015630);; Cellular Component: SCAR complex (GO:0031209);; Biological Process: actin nucleation (GO:0045010);; Biological Process: root development (GO:0048364);;	--	Probable protein ABIL5 OS=Oryza sativa subsp. japonica (Rice) PE=2 SV=1	hypothetical protein PRUPE_ppa009726mg [Prunus persica]
CUFF21.465.1	--	--	Molecular Function: protein serine/threonine kinase activity (GO:0004674);; Molecular Function: ATP binding (GO:0005524);; Cellular Component: plasma membrane (GO:0005886);; Cellular Component: integral component of plasma membrane (GO:0005887);; Biological Process: microsporogenesis (GO:0009556);; Biological Process: response to wounding (GO:0009611);; Biological Process: response to fungus (GO:…	--	Proline-rich receptor-like protein kinase PERK1 GN=PERK1 OS=Arabidopsis thaliana (Mouse-ear cress) PE=1 SV=1	hypothetical protein PRUPE_ppa002532mg [Prunus persica]
CUFF21.477.1	--	--	Cellular Component: mitochondrion (GO:0005739);;	--	--	PREDICTED: uncharacterized protein LOC100257802 [Vitis vinifera]
CUFF21.485.1	[G]	Carbohydrate transport and metabolism	Molecular Function: aldose 1-epimerase activity (GO:0004034);; Biological Process: carbohydrate metabolic process (GO:0005975);; Biological Process: galactose metabolic process (GO:0006012);; Molecular Function: carbohydrate binding (GO:0030246);; Molecular Function: glucose-6-phosphate 1-epimerase activity (GO:0047938);;	K01792|1e-178|rcu:RCOM_1690740|aldose 1-epimerase, putative	Putative glucose-6-phosphate 1-epimerase OS=Cenchrus ciliaris (Buffelgrass) PE=2 SV=1	hypothetical protein PRUPE_ppa009170mg [Prunus persica]
CUFF21.489.4	--	--	--	--	--	conserved hypothetical protein [Ricinus communis]
CUFF21.49.1	--	--	--	--	Proline-rich receptor-like protein kinase PERK2 GN=PERK2 OS=Arabidopsis thaliana (Mouse-ear cress) PE=2 SV=3	hypothetical protein PRUPE_ppb003710mg [Prunus persica]
CUFF21.508.1	--	--	--	--	--	--
CUFF21.54.1	--	--	Biological Process: maltose metabolic process (GO:0000023);; Cellular Component: proteasome complex (GO:0000502);; Cellular Component: nucleus (GO:0005634);; Cellular Component: mitochondrion (GO:0005739);; Cellular Component: chloroplast thylakoid membrane (GO:0009535);; Cellular Component: chloroplast envelope (GO:0009941);; Biological Process: leaf morphogenesis (GO:0009965);; Biological Proce…	K11599|8e-77|rcu:RCOM_0596990|Proteasome maturation protein, putative	Cyclin-B1-2 GN=CYCB1-2 OS=Oryza sativa subsp. japonica (Rice) PE=3 SV=1	hypothetical protein PRUPE_ppa011197mg [Prunus persica]
CUFF21.547.1	[MJ]	--	Molecular Function: translation initiation factor activity (GO:0003743);; Molecular Function: binding (GO:0005488);; Cellular Component: cytoplasm (GO:0005737);; Cellular Component: cytosol (GO:0005829);; Biological Process: monosaccharide metabolic process (GO:0005996);; Biological Process: regulation of translational initiation (GO:0006446);; Biological Process: response to stress (GO:0006950);…	K03240|0.0|pop:POPTR_1112738|hypothetical protein	Mannose-1-phosphate guanylyltransferase 1 GN=At2g39770 OS=Arabidopsis thaliana (Mouse-ear cress) PE=1 SV=1	hypothetical protein PRUPE_ppa001987mg [Prunus persica]
CUFF21.553.1	--	--	--	--	--	--
CUFF21.557.1	--	--	Molecular Function: RNA binding (GO:0003723);; Molecular Function: RNA-directed DNA polymerase activity (GO:0003964);; Biological Process: RNA-dependent DNA replication (GO:0006278);; Molecular Function: zinc ion binding (GO:0008270);; Biological Process: DNA integration (GO:0015074);;	--	--	PREDICTED: uncharacterized protein LOC101297673 [Fragaria vesca subsp. vesca]
CUFF21.623.1	--	--	Cellular Component: nucleus (GO:0005634);; Cellular Component: mitochondrion (GO:0005739);; Biological Process: RNA modification (GO:0009451);; Cellular Component: chloroplast (GO:0009507);; Biological Process: thylakoid membrane organization (GO:0010027);; Biological Process: photosystem II assembly (GO:0010207);; Biological Process: regulation of chlorophyll biosynthetic process (GO:0010380);; …	--	Pentatricopeptide repeat-containing protein At2g29760, chloroplastic (Precursor) GN=PCMP-H33 OS=Arabidopsis thaliana (Mouse-ear cress) PE=2 SV=1	hypothetical protein PRUPE_ppa001946mg [Prunus persica]
CUFF21.634.3	--	--	Cellular Component: nucleus (GO:0005634);; Biological Process: sister chromatid cohesion (GO:0007062);; Biological Process: reciprocal meiotic recombination (GO:0007131);; Biological Process: response to gamma radiation (GO:0010332);; Biological Process: regulation of telomere maintenance (GO:0032204);; Biological Process: meiotic DNA double-strand break formation (GO:0042138);; Biological Proces…	--	--	hypothetical protein PRUPE_ppa005407mg [Prunus persica]
CUFF21.636.1	[S]	Function unknown	Molecular Function: protein binding (GO:0005515);; Biological Process: cellular process (GO:0009987);; Cellular Component: cell part (GO:0044464);; Biological Process: innate immune response (GO:0045087);;	--	Putative disease resistance RPP13-like protein 1 GN=RPPL1 OS=Arabidopsis thaliana (Mouse-ear cress) PE=3 SV=1	hypothetical protein PRUPE_ppa024822mg [Prunus persica]
CUFF21.677.2	--	--	--	--	--	hypothetical protein PRUPE_ppa022555mg [Prunus persica]
CUFF21.729.1	--	--	Cellular Component: mitochondrion (GO:0005739);; Biological Process: response to xenobiotic stimulus (GO:0009410);; Cellular Component: chloroplast (GO:0009507);; Biological Process: embryo sac egg cell differentiation (GO:0009560);; Biological Process: response to salt stress (GO:0009651);; Biological Process: response to abscisic acid (GO:0009737);; Biological Process: response to glucose (GO:0…	--	Putative pentatricopeptide repeat-containing protein At3g47840 GN=PCMP-E43 OS=Arabidopsis thaliana (Mouse-ear cress) PE=3 SV=1	hypothetical protein PRUPE_ppa015725mg [Prunus persica]
CUFF21.731.1	--	--	--	--	--	--
CUFF21.762.1	[R]	General function prediction only	Molecular Function: RNA binding (GO:0003723);; Molecular Function: protein binding (GO:0005515);; Cellular Component: nucleolus (GO:0005730);; Cellular Component: cytosol (GO:0005829);; Biological Process: mRNA processing (GO:0006397);; Biological Process: defense response (GO:0006952);; Biological Process: RNA splicing (GO:0008380);; Biological Process: post-embryonic development (GO:0009791);; …	K12881|1e-123|rcu:RCOM_0371820|RNA and export factor binding protein, putative	29 kDa ribonucleoprotein, chloroplastic (Precursor) GN=RBP29 OS=Arabidopsis thaliana (Mouse-ear cress) PE=1 SV=2	hypothetical protein PRUPE_ppa009623mg [Prunus persica]
CUFF21.778.1	[KAD]	--	Molecular Function: DNA binding (GO:0003677);; Molecular Function: chromatin binding (GO:0003682);; Molecular Function: sequence-specific DNA binding transcription factor activity (GO:0003700);; Cellular Component: nucleus (GO:0005634);; Biological Process: polyamine catabolic process (GO:0006598);; Biological Process: oligopeptide transport (GO:0006857);; Biological Process: purine nucleobase tr…	K09422|1e-108|pop:POPTR_710397|MYB181	Transcription repressor MYB6 GN=MYB6 OS=Arabidopsis thaliana (Mouse-ear cress) PE=1 SV=1	MYB domain class transcription factor [Malus domestica]
CUFF21.787.1	[O]	Posttranslational modification, protein turnover, chaperones	Molecular Function: copper ion binding (GO:0005507);; Molecular Function: calmodulin binding (GO:0005516);; Molecular Function: ATP binding (GO:0005524);; Cellular Component: mitochondrion (GO:0005739);; Cellular Component: cytosol (GO:0005829);; Biological Process: gluconeogenesis (GO:0006094);; Biological Process: glycolytic process (GO:0006096);; Biological Process: protein folding (GO:0006457…	K04078|3e-54|vvi:100265504|hypothetical protein LOC100265504	10 kDa chaperonin GN=CPN10 OS=Arabidopsis thaliana (Mouse-ear cress) PE=3 SV=1	hypothetical protein PRUPE_ppa013904mg [Prunus persica]
CUFF21.798.1	--	--	--	--	--	--
CUFF22.12.1	--	--	Cellular Component: nucleus (GO:0005634);; Cellular Component: cytosol (GO:0005829);; Biological Process: iron ion transport (GO:0006826);; Biological Process: cytokinin biosynthetic process (GO:0009691);; Biological Process: cellular response to iron ion starvation (GO:0010106);; Biological Process: response to nitrate (GO:0010167);; Biological Process: nitrate transport (GO:0015706);; Cellular …	--	F-box/kelch-repeat protein At3g27150 GN=At3g27150 OS=Arabidopsis thaliana (Mouse-ear cress) PE=2 SV=1	hypothetical protein PRUPE_ppa023821mg [Prunus persica]
CUFF22.145.1	--	--	--	--	--	--
CUFF22.177.2	[G]	Carbohydrate transport and metabolism	Biological Process: photoreactive repair (GO:0000719);; Molecular Function: phosphoacetylglucosamine mutase activity (GO:0004610);; Molecular Function: phosphoglucomutase activity (GO:0004614);; Cellular Component: mitochondrion (GO:0005739);; Cellular Component: cytosol (GO:0005829);; Biological Process: carbohydrate metabolic process (GO:0005975);; Biological Process: UDP-N-acetylglucosamine bi…	K01836|0.0|vvi:100259116|hypothetical protein LOC100259116	Phosphoacetylglucosamine mutase GN=DRT101 OS=Arabidopsis thaliana (Mouse-ear cress) PE=1 SV=1	hypothetical protein PRUPE_ppa003636mg [Prunus persica]
CUFF22.192.1	--	--	Molecular Function: catalytic activity (GO:0003824);; Biological Process: metabolic process (GO:0008152);; Cellular Component: chloroplast (GO:0009507);;	--	Protein SGT1 homolog At5g65490 GN=At5g65490 OS=Arabidopsis thaliana (Mouse-ear cress) PE=2 SV=1	hypothetical protein PRUPE_ppa002644mg [Prunus persica]
CUFF22.203.1	[R]	General function prediction only	Molecular Function: nucleotide binding (GO:0000166);; Biological Process: cytokinesis by cell plate formation (GO:0000911);; Molecular Function: protein binding (GO:0005515);; Biological Process: protein N-linked glycosylation (GO:0006487);; Biological Process: sister chromatid cohesion (GO:0007062);; Biological Process: embryo development ending in seed dormancy (GO:0009793);; Biological Process…	--	Regulatory-associated protein of TOR 2 GN=RAPTOR2 OS=Oryza sativa subsp. japonica (Rice) PE=2 SV=2	HEAT repeat,WD domain, G-beta repeat protein isoform 5 [Theobroma cacao]
CUFF22.219.1	--	--	--	--	--	hypothetical protein PRUPE_ppa002676mg [Prunus persica]
CUFF22.22.1	--	--	Cellular Component: cell part (GO:0044464);;	--	Uncharacterized protein At3g27210 GN=Y-2 OS=Arabidopsis thaliana (Mouse-ear cress) PE=1 SV=1	hypothetical protein PRUPE_ppa010921mg [Prunus persica]
CUFF22.229.1	--	--	Biological Process: MAPK cascade (GO:0000165);; Biological Process: respiratory burst involved in defense response (GO:0002679);; Molecular Function: copper ion binding (GO:0005507);; Cellular Component: cytosol (GO:0005829);; Cellular Component: plasma membrane (GO:0005886);; Biological Process: protein targeting to membrane (GO:0006612);; Biological Process: fatty acid beta-oxidation (GO:000663…	--	MACPF domain-containing protein CAD1 GN=CAD1 OS=Arabidopsis thaliana (Mouse-ear cress) PE=2 SV=1	PREDICTED: MACPF domain-containing protein CAD1-like [Fragaria vesca subsp. vesca]
CUFF22.23.1	[G]	Carbohydrate transport and metabolism	Molecular Function: ribulose-phosphate 3-epimerase activity (GO:0004750);; Cellular Component: cytoplasm (GO:0005737);; Cellular Component: plasma membrane (GO:0005886);; Biological Process: pentose-phosphate shunt (GO:0006098);; Cellular Component: chloroplast thylakoid membrane (GO:0009535);; Molecular Function: metal ion binding (GO:0046872);;	K01783|1e-146|pop:POPTR_815572|ribulose-phosphate 3-epimerase (EC:5.1.3.1)	Ribulose-phosphate 3-epimerase, cytoplasmic isoform OS=Oryza sativa subsp. japonica (Rice) PE=1 SV=1	hypothetical protein PRUPE_ppa011042mg [Prunus persica]
CUFF22.248.2	--	--	Cellular Component: chloroplast envelope (GO:0009941);; Cellular Component: membrane (GO:0016020);;	--	--	hypothetical protein PRUPE_ppa008522mg [Prunus persica]
CUFF22.25.1	[TZDR]	--	Biological Process: MAPK cascade (GO:0000165);; Biological Process: respiratory burst involved in defense response (GO:0002679);; Molecular Function: calcium ion binding (GO:0005509);; Cellular Component: nucleus (GO:0005634);; Cellular Component: vacuole (GO:0005773);; Cellular Component: plasma membrane (GO:0005886);; Biological Process: protein targeting to membrane (GO:0006612);; Biological P…	K13448|2e-70|rcu:RCOM_1677910|Polcalcin Jun o, putative	Calcium-binding protein CML38 GN=CML38 OS=Arabidopsis thaliana (Mouse-ear cress) PE=2 SV=1	hypothetical protein PRUPE_ppa025431mg [Prunus persica]
CUFF22.255.1	[P]	Inorganic ion transport and metabolism	Molecular Function: nucleotide binding (GO:0000166);; Biological Process: respiratory burst involved in defense response (GO:0002679);; Molecular Function: calcium-transporting ATPase activity (GO:0005388);; Molecular Function: calmodulin binding (GO:0005516);; Molecular Function: ATP binding (GO:0005524);; Cellular Component: endoplasmic reticulum membrane (GO:0005789);; Cellular Component: Golg…	--	Putative calcium-transporting ATPase 13, plasma membrane-type GN=ACA13 OS=Arabidopsis thaliana (Mouse-ear cress) PE=3 SV=1	hypothetical protein PRUPE_ppa021744mg [Prunus persica]
CUFF22.269.1	--	--	Cellular Component: nucleus (GO:0005634);; Biological Process: positive regulation of cell proliferation (GO:0008284);;	--	--	hypothetical protein PRUPE_ppa002141mg [Prunus persica]
CUFF22.276.1	--	--	Molecular Function: DNA binding (GO:0003677);; Cellular Component: mitochondrion (GO:0005739);; Biological Process: DNA recombination (GO:0006310);; Molecular Function: hydrolase activity (GO:0016787);;	--	Endonuclease OS=Nicotiana tabacum (Common tobacco) PE=2 SV=1	Os01g0116166 [Oryza sativa Japonica Group]
CUFF22.284.1	[R]	General function prediction only	Biological Process: mitotic G2 phase (GO:0000085);; Molecular Function: phosphoprotein phosphatase activity (GO:0004721);; Molecular Function: protein binding (GO:0005515);; Cellular Component: nucleus (GO:0005634);; Cellular Component: nuclear envelope (GO:0005635);; Cellular Component: cytosol (GO:0005829);; Biological Process: protein targeting (GO:0006605);; Biological Process: protein import…	--	Heat shock protein STI GN=STI OS=Glycine max (Soybean) PE=1 SV=1	hypothetical protein PRUPE_ppa008502mg [Prunus persica]
CUFF22.302.1	--	--	Molecular Function: signal transducer activity (GO:0004871);; Molecular Function: protein binding (GO:0005515);; Molecular Function: GTP binding (GO:0005525);; Cellular Component: nucleus (GO:0005634);; Cellular Component: cytoplasm (GO:0005737);; Cellular Component: heterotrimeric G-protein complex (GO:0005834);; Biological Process: G-protein coupled receptor signaling pathway (GO:0007186);; Bio…	--	Guanine nucleotide-binding protein subunit gamma 2 (Precursor) GN=GG2 OS=Arabidopsis thaliana (Mouse-ear cress) PE=1 SV=1	hypothetical protein PRUPE_ppa013749mg [Prunus persica]
CUFF22.321.1	--	--	Biological Process: response to oxidative stress (GO:0006979);; Cellular Component: chloroplast thylakoid membrane (GO:0009535);; Biological Process: thylakoid membrane organization (GO:0010027);; Biological Process: isopentenyl diphosphate biosynthetic process, methylerythritol 4-phosphate pathway (GO:0019288);; Biological Process: cellular cation homeostasis (GO:0030003);; Biological Process: d…	--	--	PREDICTED: uncharacterized protein LOC101294400 [Fragaria vesca subsp. vesca]
CUFF22.325.1	--	--	Molecular Function: sequence-specific DNA binding transcription factor activity (GO:0003700);; Cellular Component: nucleus (GO:0005634);; Biological Process: carbohydrate metabolic process (GO:0005975);; Biological Process: transcription, DNA-templated (GO:0006351);; Biological Process: regulation of transcription, DNA-templated (GO:0006355);; Biological Process: regulation of translation (GO:000…	--	Auxin-induced protein 22D GN=AUX22D OS=Vigna radiata var. radiata (Mung bean) PE=2 SV=1	ARF domain class transcription factor [Malus domestica]
CUFF22.335.1	--	--	Biological Process: maltose metabolic process (GO:0000023);; Molecular Function: galactokinase activity (GO:0004335);; Molecular Function: alpha-amylase activity (GO:0004556);; Molecular Function: ATP binding (GO:0005524);; Cellular Component: cytosol (GO:0005829);; Cellular Component: plasmodesma (GO:0009506);; Molecular Function: L-arabinokinase activity (GO:0009702);; Biological Process: amylo…	K02438|6e-73|pop:POPTR_1107375|hypothetical protein	Isoamylase 1, chloroplastic (Precursor) GN=ISA1 OS=Arabidopsis thaliana (Mouse-ear cress) PE=1 SV=1	hypothetical protein PRUPE_ppa025097mg, partial [Prunus persica]
CUFF22.349.2	[Q]	Secondary metabolites biosynthesis, transport and catabolism	Cellular Component: nucleus (GO:0005634);; Cellular Component: cytoplasm (GO:0005737);; Cellular Component: plasma membrane (GO:0005886);; Biological Process: response to salt stress (GO:0009651);; Molecular Function: hydrolase activity (GO:0016787);; Cellular Component: apoplast (GO:0048046);;	--	Endo-1,3;1,4-beta-D-glucanase (Precursor) OS=Zea mays (Maize) PE=1 SV=1	hypothetical protein PRUPE_ppa010646mg [Prunus persica]
CUFF22.351.1	--	--	Biological Process: nuclear-transcribed mRNA catabolic process (GO:0000956);; Cellular Component: nucleus (GO:0005634);; Cellular Component: cytosol (GO:0005829);; Biological Process: DNA-dependent DNA replication (GO:0006261);; Biological Process: mRNA processing (GO:0006397);; Biological Process: regulation of protein ubiquitination (GO:0031396);; Cellular Component: macromolecular complex (GO:…	--	BTB/POZ and MATH domain-containing protein 2 GN=BPM2 OS=Arabidopsis thaliana (Mouse-ear cress) PE=1 SV=1	hypothetical protein PRUPE_ppa006500mg [Prunus persica]
CUFF22.358.1	[P]	Inorganic ion transport and metabolism	Biological Process: maltose metabolic process (GO:0000023);; Cellular Component: chloroplast (GO:0009507);; Cellular Component: membrane (GO:0016020);; Biological Process: starch biosynthetic process (GO:0019252);; Biological Process: positive regulation of catalytic activity (GO:0043085);;	--	Protein ABCI12, chloroplastic (Precursor) GN=ABCI12 OS=Arabidopsis thaliana (Mouse-ear cress) PE=1 SV=1	hypothetical protein PRUPE_ppa007146mg [Prunus persica]
CUFF22.359.1	--	--	Cellular Component: nucleus (GO:0005634);; Biological Process: response to stress (GO:0006950);; Biological Process: circadian rhythm (GO:0007623);; Molecular Function: zinc ion binding (GO:0008270);; Biological Process: response to external stimulus (GO:0009605);; Biological Process: response to red or far red light (GO:0009639);; Biological Process: red or far-red light signaling pathway (GO:00…	--	Protein FAR1-RELATED SEQUENCE 7 GN=FRS7 OS=Arabidopsis thaliana (Mouse-ear cress) PE=2 SV=1	hypothetical protein PRUPE_ppa001884mg [Prunus persica]
CUFF22.361.2	--	--	Cellular Component: cytoplasm (GO:0005737);; Cellular Component: plasma membrane (GO:0005886);; Biological Process: ubiquitin-dependent protein catabolic process (GO:0006511);; Biological Process: photorespiration (GO:0009853);; Cellular Component: ribonucleoprotein complex (GO:0030529);; Biological Process: ribosome biogenesis (GO:0042254);; Biological Process: response to misfolded protein (GO:…	--	Putative MO25-like protein At5g47540 GN=At5g47540 OS=Arabidopsis thaliana (Mouse-ear cress) PE=2 SV=1	hypothetical protein PRUPE_ppa008818mg [Prunus persica]
CUFF22.388.1	[GEPR]	--	Molecular Function: sugar:proton symporter activity (GO:0005351);; Cellular Component: nucleus (GO:0005634);; Cellular Component: Golgi apparatus (GO:0005794);; Cellular Component: plasma membrane (GO:0005886);; Biological Process: response to water deprivation (GO:0009414);; Biological Process: response to salt stress (GO:0009651);; Biological Process: jasmonic acid metabolic process (GO:0009694…	--	Sugar transporter ERD6-like 16 GN=At5g18840 OS=Arabidopsis thaliana (Mouse-ear cress) PE=2 SV=2	hypothetical protein PRUPE_ppa004636mg [Prunus persica]
CUFF22.391.1	--	--	Cellular Component: mitochondrial respiratory chain complex I (GO:0005747);; Biological Process: mitochondrial electron transport, NADH to ubiquinone (GO:0006120);; Molecular Function: NADH dehydrogenase (ubiquinone) activity (GO:0008137);; Cellular Component: chloroplast (GO:0009507);; Biological Process: photorespiration (GO:0009853);;	K03952|1e-28|ath:AT3G06310|NADH-ubiquinone oxidoreductase 19 kDa subunit (NDUFA8) family protein	NADH dehydrogenase [ubiquinone] 1 alpha subcomplex subunit 8-B GN=At5g18800 OS=Arabidopsis thaliana (Mouse-ear cress) PE=2 SV=1	hypothetical protein PRUPE_ppa013741mg [Prunus persica]
CUFF22.405.1	--	--	--	--	--	hypothetical protein PRUPE_ppa013140mg [Prunus persica]
CUFF22.410.1	--	--	Molecular Function: sequence-specific DNA binding transcription factor activity (GO:0003700);; Molecular Function: protein binding (GO:0005515);; Cellular Component: nucleus (GO:0005634);; Cellular Component: cytosol (GO:0005829);; Cellular Component: plasma membrane (GO:0005886);; Biological Process: regulation of transcription, DNA-templated (GO:0006355);; Biological Process: ER to Golgi vesicl…	--	Tubby-like F-box protein 3 GN=TULP3 OS=Arabidopsis thaliana (Mouse-ear cress) PE=2 SV=1	TLP domain class transcription factor [Malus domestica]
CUFF22.424.1	--	--	--	--	--	--
CUFF22.464.1	--	--	Biological Process: post-embryonic development (GO:0009791);; Cellular Component: intracellular membrane-bounded organelle (GO:0043231);; Cellular Component: cytoplasmic part (GO:0044444);; Biological Process: single-organism developmental process (GO:0044767);; Biological Process: reproductive structure development (GO:0048608);;	--	Pentatricopeptide repeat-containing protein At3g06920 GN=At3g06920 OS=Arabidopsis thaliana (Mouse-ear cress) PE=2 SV=1	hypothetical protein PRUPE_ppa022880mg, partial [Prunus persica]
CUFF22.491.1	--	--	Molecular Function: nucleic acid binding (GO:0003676);; Molecular Function: transferase activity, transferring phosphorus-containing groups (GO:0016772);; Biological Process: primary metabolic process (GO:0044238);; Biological Process: cellular macromolecule metabolic process (GO:0044260);;	--	--	hypothetical protein PRUPE_ppa020120mg [Prunus persica]
CUFF22.515.1	--	--	Molecular Function: nucleic acid binding (GO:0003676);; Molecular Function: binding (GO:0005488);; Molecular Function: zinc ion binding (GO:0008270);; Biological Process: DNA integration (GO:0015074);; Molecular Function: transferase activity (GO:0016740);; Molecular Function: hydrolase activity (GO:0016787);; Biological Process: macromolecule metabolic process (GO:0043170);; Biological Process: …	--	Endonuclease OS=Nicotiana tabacum (Common tobacco) PE=2 SV=1	Gag-pol polyprotein, putative [Solanum demissum]
CUFF22.520.1	--	--	--	--	--	hypothetical protein PRUPE_ppa022957mg [Prunus persica]
CUFF22.555.1	--	--	--	--	Protein RALF-like 10 (Precursor) GN=RALFL10 OS=Arabidopsis thaliana (Mouse-ear cress) PE=2 SV=1	hypothetical protein PRUPE_ppa027124mg [Prunus persica]
CUFF22.569.1	--	--	--	--	--	hypothetical protein PRUPE_ppa020120mg [Prunus persica]
CUFF22.570.1	--	--	--	--	--	hypothetical protein PRUPE_ppa022115mg [Prunus persica]
CUFF22.596.2	--	--	Molecular Function: inorganic anion exchanger activity (GO:0005452);; Cellular Component: endosome (GO:0005768);; Cellular Component: vacuole (GO:0005773);; Biological Process: iron ion transport (GO:0006826);; Biological Process: response to boron-containing substance (GO:0010036);; Biological Process: cellular response to iron ion starvation (GO:0010106);; Biological Process: response to nitrat…	--	Probable boron transporter 2 GN=BOR2 OS=Arabidopsis thaliana (Mouse-ear cress) PE=2 SV=1	hypothetical protein PRUPE_ppa002139mg [Prunus persica]
CUFF22.608.1	[U]	Intracellular trafficking, secretion, and vesicular transport	Biological Process: signal transduction (GO:0007165);; Biological Process: protein localization (GO:0008104);; Cellular Component: plasmodesma (GO:0009506);; Cellular Component: chloroplast (GO:0009507);; Molecular Function: phosphatidylinositol binding (GO:0035091);;	--	--	hypothetical protein PRUPE_ppa000005m1g, partial [Prunus persica]
CUFF22.609.1	--	--	--	--	Putative AC transposase OS=Zea mays (Maize) PE=2 SV=2	hypothetical protein PRUPE_ppa020565mg [Prunus persica]
CUFF22.610.3	--	--	--	--	Putative AC transposase OS=Zea mays (Maize) PE=2 SV=2	hypothetical protein PRUPE_ppa020565mg [Prunus persica]
CUFF22.616.1	[M]	Cell wall/membrane/envelope biogenesis	Cellular Component: nucleus (GO:0005634);; Cellular Component: cytoplasm (GO:0005737);; Biological Process: galactose metabolic process (GO:0006012);; Biological Process: response to heat (GO:0009408);; Biological Process: response to cold (GO:0009409);; Biological Process: response to water deprivation (GO:0009414);; Biological Process: response to high light intensity (GO:0009644);; Biological …	--	Galactinol synthase 2 GN=GOLS2 OS=Solanum lycopersicum (Tomato) PE=2 SV=1	hypothetical protein PRUPE_ppa008521mg [Prunus persica]
CUFF22.62.1	--	--	--	--	--	hypothetical protein PRUPE_ppa005543mg [Prunus persica]
CUFF22.623.1	[R]	General function prediction only	Molecular Function: iron ion binding (GO:0005506);; Cellular Component: cytoplasm (GO:0005737);; Biological Process: jasmonic acid metabolic process (GO:0009694);; Biological Process: response to jasmonic acid (GO:0009753);; Biological Process: response to red light (GO:0010114);; Biological Process: heat acclimation (GO:0010286);; Cellular Component: membrane (GO:0016020);; Biological Process: t…	--	Gibberellin 2-beta-dioxygenase 2 GN=GA2OX2 OS=Pisum sativum (Garden pea) PE=2 SV=1	hypothetical protein PRUPE_ppa008310mg [Prunus persica]
CUFF22.636.1	--	--	Molecular Function: binding (GO:0005488);; Cellular Component: cytosol (GO:0005829);; Biological Process: multicellular organismal development (GO:0007275);; Cellular Component: plastid (GO:0009536);; Cellular Component: membrane (GO:0016020);; Biological Process: cellular metabolic process (GO:0044237);; Biological Process: organic substance metabolic process (GO:0071704);;	--	Acidic leucine-rich nuclear phosphoprotein 32-related protein GN=At3g50690 OS=Arabidopsis thaliana (Mouse-ear cress) PE=2 SV=1	PREDICTED: uncharacterized protein LOC101299846 isoform 1 [Fragaria vesca subsp. vesca]
CUFF22.85.1	--	--	Cellular Component: plasma membrane (GO:0005886);; Cellular Component: chloroplast (GO:0009507);;	--	Uncharacterized membrane protein At3g27390 GN=At3g27390 OS=Arabidopsis thaliana (Mouse-ear cress) PE=1 SV=2	hypothetical protein PRUPE_ppa003235mg [Prunus persica]
CUFF22.94.2	[O]	Posttranslational modification, protein turnover, chaperones	Cellular Component: proteasome complex (GO:0000502);; Molecular Function: threonine-type endopeptidase activity (GO:0004298);; Cellular Component: nucleus (GO:0005634);; Cellular Component: cytoplasm (GO:0005737);; Cellular Component: proteasome core complex (GO:0005839);; Biological Process: proteolysis (GO:0006508);; Biological Process: fatty acid beta-oxidation (GO:0006635);; Biological Proces…	K02739|1e-178|pop:POPTR_825510|hypothetical protein	Proteasome subunit beta type-7-B (Precursor) GN=MNF13.10 OS=Arabidopsis thaliana (Mouse-ear cress) PE=1 SV=2	hypothetical protein PRUPE_ppa009921mg [Prunus persica]
CUFF23.150.1	--	--	--	--	--	hypothetical protein PRUPE_ppa022768mg, partial [Prunus persica]
CUFF23.155.1	--	--	Cellular Component: intracellular (GO:0005622);; Molecular Function: zinc ion binding (GO:0008270);; Cellular Component: chloroplast (GO:0009507);;	--	RanBP2-type zinc finger protein At1g67325 GN=At1g67325 OS=Arabidopsis thaliana (Mouse-ear cress) PE=1 SV=1	hypothetical protein PRUPE_ppa009603mg [Prunus persica]
CUFF23.161.1	--	--	--	--	--	hypothetical protein PRUPE_ppa011594mg [Prunus persica]
CUFF23.197.1	--	--	--	--	--	--
CUFF23.224.1	--	--	Cellular Component: endosome (GO:0005768);; Cellular Component: vacuolar membrane (GO:0005774);; Cellular Component: Golgi apparatus (GO:0005794);; Cellular Component: trans-Golgi network (GO:0005802);; Cellular Component: plasma membrane (GO:0005886);; Cellular Component: chloroplast thylakoid membrane (GO:0009535);;	--	Uncharacterized protein At3g49720 GN=At3g49720 OS=Arabidopsis thaliana (Mouse-ear cress) PE=1 SV=1	hypothetical protein PRUPE_ppa010166mg [Prunus persica]
CUFF23.244.3	--	--	Molecular Function: structural constituent of ribosome (GO:0003735);; Cellular Component: ribosome (GO:0005840);; Biological Process: translation (GO:0006412);;	--	60S ribosomal protein L18a-1 GN=RPL18AA OS=Arabidopsis thaliana (Mouse-ear cress) PE=2 SV=2	Ribosomal protein L18ae family [Theobroma cacao]
CUFF23.255.1	--	--	--	--	--	--
CUFF23.263.1	[RTKL]	--	Molecular Function: protein serine/threonine kinase activity (GO:0004674);; Molecular Function: binding (GO:0005488);; Molecular Function: ATP binding (GO:0005524);; Cellular Component: nucleus (GO:0005634);; Cellular Component: cytoplasm (GO:0005737);; Cellular Component: plasma membrane (GO:0005886);; Biological Process: DNA metabolic process (GO:0006259);; Biological Process: protein phosphory…	K02218|0.0|rcu:RCOM_0654970|casein kinase, putative	Casein kinase I isoform delta-like GN=At4g26100 OS=Arabidopsis thaliana (Mouse-ear cress) PE=2 SV=2	hypothetical protein PRUPE_ppa005139mg [Prunus persica]
CUFF23.28.1	--	--	Molecular Function: nucleic acid binding (GO:0003676);; Molecular Function: zinc ion binding (GO:0008270);;	--	--	hypothetical protein PRUPE_ppa001819mg [Prunus persica]
CUFF23.306.1	--	--	Cellular Component: nucleus (GO:0005634);;	K11339|0.0|rcu:RCOM_1153870|chromatin binding protein, putative	--	hypothetical protein PRUPE_ppa007902mg [Prunus persica]
CUFF23.319.1	--	--	Cellular Component: cytosol (GO:0005829);; Cellular Component: plasma membrane (GO:0005886);; Biological Process: RNA splicing (GO:0008380);; Cellular Component: mediator complex (GO:0016592);; Molecular Function: transferase activity, transferring acyl groups (GO:0016746);; Molecular Function: hydrolase activity (GO:0016787);; Biological Process: cellular macromolecule biosynthetic process (GO:0…	K04508|2e-30|rcu:RCOM_1154620|Polyadenylation factor subunit, putative (EC:2.3.1.48)	DEAD-box ATP-dependent RNA helicase 42 GN=RH42 OS=Arabidopsis thaliana (Mouse-ear cress) PE=1 SV=2	hypothetical protein PRUPE_ppa005797m1g, partial [Prunus persica]
CUFF23.336.1	[T]	Signal transduction mechanisms	Molecular Function: DNA binding (GO:0003677);; Molecular Function: catalytic activity (GO:0003824);; Molecular Function: protein binding (GO:0005515);; Biological Process: RNA processing (GO:0006396);; Biological Process: organelle organization (GO:0006996);; Biological Process: cell cycle (GO:0007049);; Biological Process: protein localization (GO:0008104);; Biological Process: red, far-red ligh…	--	Transcriptional corepressor LEUNIG GN=LUG OS=Arabidopsis thaliana (Mouse-ear cress) PE=1 SV=2	hypothetical protein PRUPE_ppa001131mg [Prunus persica]
CUFF23.404.1	--	--	--	--	--	--
CUFF23.407.2	--	--	Biological Process: RNA splicing, via endonucleolytic cleavage and ligation (GO:0000394);; Cellular Component: mitochondrion (GO:0005739);; Biological Process: methionine biosynthetic process (GO:0009086);; Biological Process: cellular cation homeostasis (GO:0030003);;	--	--	hypothetical protein PRUPE_ppa009055mg [Prunus persica]
CUFF23.441.2	--	--	--	--	--	--
CUFF23.442.1	--	--	Molecular Function: metal ion binding (GO:0046872);;	--	--	hypothetical protein VITISV_003036 [Vitis vinifera]
CUFF23.508.1	--	--	Biological Process: immune system process (GO:0002376);; Biological Process: RNA processing (GO:0006396);; Biological Process: defense response (GO:0006952);; Biological Process: cell communication (GO:0007154);; Biological Process: biosynthetic process (GO:0009058);; Biological Process: response to xenobiotic stimulus (GO:0009410);; Biological Process: photomorphogenesis (GO:0009640);; Biologica…	--	Probable RNA-dependent RNA polymerase 5 GN=F6F22.4 OS=Arabidopsis thaliana (Mouse-ear cress) PE=2 SV=2	hypothetical protein PRUPE_ppa001584mg [Prunus persica]
CUFF23.534.1	--	--	Biological Process: response to UV (GO:0009411);; Cellular Component: plant-type cell wall (GO:0009505);; Cellular Component: chloroplast (GO:0009507);; Biological Process: flavonoid biosynthetic process (GO:0009813);; Biological Process: pollen tube growth (GO:0009860);; Biological Process: histone phosphorylation (GO:0016572);; Molecular Function: pectinesterase activity (GO:0030599);; Biologic…	K01051|0.0|rcu:RCOM_1049330|Pectinesterase PPE8B precursor, putative (EC:3.1.1.11)	Probable pectinesterase 53 (Precursor) GN=T29J13.150 OS=Arabidopsis thaliana (Mouse-ear cress) PE=2 SV=1	hypothetical protein PRUPE_ppa007112mg [Prunus persica]
CUFF23.547.1	--	--	Biological Process: DNA damage checkpoint (GO:0000077);; Molecular Function: DNA binding (GO:0003677);; Molecular Function: protein binding (GO:0005515);; Cellular Component: nucleus (GO:0005634);; Biological Process: transcription, DNA-templated (GO:0006351);; Biological Process: regulation of transcription, DNA-templated (GO:0006355);; Biological Process: signal transduction (GO:0007165);; Biol…	--	NAC domain-containing protein 8 GN=NAC008 OS=Arabidopsis thaliana (Mouse-ear cress) PE=2 SV=1	hypothetical protein PRUPE_ppa004775mg [Prunus persica]
CUFF23.602.1	--	--	--	--	--	hypothetical protein PRUPE_ppa025088mg [Prunus persica]
CUFF23.608.1	[OC]	--	Molecular Function: enzyme inhibitor activity (GO:0004857);; Molecular Function: protein binding (GO:0005515);; Cellular Component: mitochondrion (GO:0005739);; Cellular Component: cytosol (GO:0005829);; Biological Process: glycerol ether metabolic process (GO:0006662);; Biological Process: response to oxidative stress (GO:0006979);; Molecular Function: enzyme activator activity (GO:0008047);; Mo…	--	Thioredoxin-like 2, chloroplastic (Precursor) GN=OSJNBa0017O06.11 OS=Oryza sativa subsp. japonica (Rice) PE=2 SV=1	hypothetical protein PRUPE_ppa011072mg [Prunus persica]
CUFF23.622.2	--	--	Biological Process: RNA splicing, via endonucleolytic cleavage and ligation (GO:0000394);; Molecular Function: protein kinase activity (GO:0004672);; Molecular Function: protein serine/threonine kinase activity (GO:0004674);; Molecular Function: protein binding (GO:0005515);; Cellular Component: plasma membrane (GO:0005886);; Biological Process: methionine biosynthetic process (GO:0009086);; Biol…	--	Receptor-like serine/threonine-protein kinase ALE2 (Precursor) GN=ALE2 OS=Arabidopsis thaliana (Mouse-ear cress) PE=1 SV=1	PREDICTED: uncharacterized protein LOC101301434 [Fragaria vesca subsp. vesca]
CUFF23.635.1	--	--	Cellular Component: nucleus (GO:0005634);; Cellular Component: cytoplasm (GO:0005737);; Cellular Component: plasma membrane (GO:0005886);; Biological Process: DNA repair (GO:0006281);; Biological Process: nucleosome assembly (GO:0006334);; Biological Process: DNA mediated transformation (GO:0009294);; Cellular Component: intracellular membrane-bounded organelle (GO:0043231);; Biological Process: …	K11279|0.0|vvi:100261732|hypothetical protein LOC100261732	Acidic leucine-rich nuclear phosphoprotein 32-related protein 2 OS=Oryza sativa subsp. japonica (Rice) PE=2 SV=1	hypothetical protein PRUPE_ppa007328mg [Prunus persica]
CUFF23.76.3	[R]	General function prediction only	Molecular Function: RNA binding transcription antitermination factor activity (GO:0001072);; Molecular Function: nucleic acid binding (GO:0003676);; Molecular Function: double-stranded DNA binding (GO:0003690);; Molecular Function: single-stranded DNA binding (GO:0003697);; Molecular Function: RNA binding (GO:0003723);; Molecular Function: copper ion binding (GO:0005507);; Molecular Function: ATP…	--	Glycine-rich RNA-binding protein 2, mitochondrial (Precursor) GN=At4g13850 OS=Arabidopsis thaliana (Mouse-ear cress) PE=1 SV=1	hypothetical protein PRUPE_ppa009716mg [Prunus persica]
CUFF23.78.1	--	--	Biological Process: alternative mRNA splicing, via spliceosome (GO:0000380);; Molecular Function: RNA binding (GO:0003723);; Molecular Function: 3-beta-hydroxy-delta5-steroid dehydrogenase activity (GO:0003854);; Molecular Function: protein kinase activity (GO:0004672);; Molecular Function: calmodulin binding (GO:0005516);; Cellular Component: cell wall (GO:0005618);; Cellular Component: nucleolu…	--	Cinnamoyl-CoA reductase 2 GN=CCR2 OS=Arabidopsis thaliana (Mouse-ear cress) PE=1 SV=1	hypothetical protein PRUPE_ppa008751mg [Prunus persica]
CUFF23.84.1	--	--	Molecular Function: DNA binding (GO:0003677);; Molecular Function: sequence-specific DNA binding transcription factor activity (GO:0003700);; Cellular Component: nucleus (GO:0005634);; Biological Process: methylation-dependent chromatin silencing (GO:0006346);; Biological Process: embryo sac egg cell differentiation (GO:0009560);; Biological Process: gravitropism (GO:0009630);; Biological Process…	--	AT-rich interactive domain-containing protein 5 GN=ARID5 OS=Arabidopsis thaliana (Mouse-ear cress) PE=2 SV=1	hypothetical protein PRUPE_ppa006712mg [Prunus persica]
CUFF24.113.1	--	--	--	--	--	hypothetical protein PRUPE_ppb021461mg [Prunus persica]
CUFF24.167.1	--	--	Molecular Function: metalloendopeptidase activity (GO:0004222);; Cellular Component: mitochondrion (GO:0005739);; Biological Process: proteolysis (GO:0006508);; Cellular Component: chloroplast thylakoid membrane (GO:0009535);; Biological Process: methylglyoxal catabolic process to D-lactate (GO:0019243);; Molecular Function: metal ion binding (GO:0046872);;	K01410|0.0|vvi:100262804|hypothetical protein LOC100262804	--	hypothetical protein PRUPE_ppa002117mg [Prunus persica]
CUFF24.202.2	--	--	Molecular Function: beta-galactosidase activity (GO:0004565);; Cellular Component: vacuolar membrane (GO:0005774);; Cellular Component: cytosol (GO:0005829);; Biological Process: carbohydrate metabolic process (GO:0005975);; Biological Process: acetyl-CoA metabolic process (GO:0006084);; Biological Process: polyamine catabolic process (GO:0006598);; Cellular Component: plant-type cell wall (GO:00…	--	Beta-galactosidase 3 (Precursor) OS=Arabidopsis thaliana (Mouse-ear cress) PE=1 SV=1	beta-D-galactosidase [Pyrus pyrifolia]
CUFF24.220.1	--	--	Cellular Component: nucleus (GO:0005634);; Cellular Component: chloroplast stroma (GO:0009570);; Cellular Component: chloroplast envelope (GO:0009941);; Biological Process: carotenoid biosynthetic process (GO:0016117);; Biological Process: isopentenyl diphosphate biosynthetic process, methylerythritol 4-phosphate pathway (GO:0019288);;	--	--	hypothetical protein PRUPE_ppa020114mg [Prunus persica]
CUFF24.228.1	--	--	--	--	--	--
CUFF24.233.1	[V]	Defense mechanisms	Biological Process: sulfur amino acid metabolic process (GO:0000096);; Biological Process: MAPK cascade (GO:0000165);; Cellular Component: mitochondrion (GO:0005739);; Cellular Component: plasma membrane (GO:0005886);; Biological Process: glycine catabolic process (GO:0006546);; Biological Process: protein targeting to membrane (GO:0006612);; Biological Process: unsaturated fatty acid biosyntheti…	--	MATE efflux family protein 4, chloroplastic (Precursor) GN=DTX46 OS=Arabidopsis thaliana (Mouse-ear cress) PE=2 SV=1	hypothetical protein PRUPE_ppa003694mg [Prunus persica]
CUFF24.246.1	[O]	Posttranslational modification, protein turnover, chaperones	Biological Process: protein peptidyl-prolyl isomerization (GO:0000413);; Biological Process: regulation of protein phosphorylation (GO:0001932);; Molecular Function: peptidyl-prolyl cis-trans isomerase activity (GO:0003755);; Cellular Component: nucleus (GO:0005634);; Cellular Component: vacuolar membrane (GO:0005774);; Cellular Component: endoplasmic reticulum (GO:0005783);; Cellular Component: …	K12733|1e-109|rcu:RCOM_1259280|Peptidyl-prolyl cis-trans isomerase cypE, putative (EC:5.2.1.8)	Peptidyl-prolyl cis-trans isomerase-like 2 GN=K9I9.9 OS=Arabidopsis thaliana (Mouse-ear cress) PE=2 SV=1	hypothetical protein PRUPE_ppa012551mg [Prunus persica]
CUFF24.271.2	--	--	Biological Process: polysaccharide biosynthetic process (GO:0000271);; Cellular Component: nucleus (GO:0005634);; Cellular Component: cytosol (GO:0005829);; Cellular Component: plasma membrane (GO:0005886);; Biological Process: starch catabolic process (GO:0005983);; Biological Process: autophagy (GO:0006914);; Biological Process: microtubule nucleation (GO:0007020);; Biological Process: response…	--	Inactive beta-amylase 4, chloroplastic (Precursor) GN=MDF20.14 OS=Arabidopsis thaliana (Mouse-ear cress) PE=2 SV=1	inactive beta-amylase 4 [Arabidopsis thaliana]
CUFF24.275.1	[P]	Inorganic ion transport and metabolism	Biological Process: transition metal ion transport (GO:0000041);; Biological Process: response to superoxide (GO:0000303);; Molecular Function: GTPase activity (GO:0003924);; Molecular Function: copper-exporting ATPase activity (GO:0004008);; Molecular Function: copper ion transmembrane transporter activity (GO:0005375);; Molecular Function: calcium-transporting ATPase activity (GO:0005388);; Mol…	K01533|5e-15|vvi:100265637|hypothetical protein LOC100265637	Probable copper-transporting ATPase HMA5 GN=HMA5 OS=Arabidopsis thaliana (Mouse-ear cress) PE=1 SV=2	unnamed protein product [Vitis vinifera]
CUFF24.286.1	--	--	--	--	--	PREDICTED: uncharacterized protein LOC101298676 [Fragaria vesca subsp. vesca]
CUFF24.300.1	--	--	--	--	--	--
CUFF24.308.1	--	--	--	--	--	--
CUFF24.319.1	--	--	Molecular Function: nucleic acid binding (GO:0003676);; Cellular Component: chloroplast (GO:0009507);;	--	--	hypothetical protein PRUPE_ppa001720mg [Prunus persica]
CUFF24.322.1	--	--	Molecular Function: protein phosphatase inhibitor activity (GO:0004864);; Molecular Function: receptor activity (GO:0004872);; Cellular Component: nucleus (GO:0005634);; Cellular Component: mitochondrion (GO:0005739);; Biological Process: tryptophan catabolic process (GO:0006569);; Biological Process: fatty acid catabolic process (GO:0009062);; Cellular Component: chloroplast (GO:0009507);; Biolo…	K14496|2e-32|rcu:RCOM_0847730|hypothetical protein	Abscisic acid receptor PYL4 GN=T19C21.20 OS=Arabidopsis thaliana (Mouse-ear cress) PE=1 SV=1	Polyketide cyclase/dehydrase and lipid transport superfamily protein [Theobroma cacao]
CUFF24.324.1	--	--	--	--	--	hypothetical protein PRUPE_ppa011456mg [Prunus persica]
CUFF24.338.1	--	--	Cellular Component: peroxisome (GO:0005777);; Biological Process: inflammatory response (GO:0006954);; Cellular Component: chloroplast (GO:0009507);; Cellular Component: membrane (GO:0016020);; Molecular Function: phenylpyruvate tautomerase activity (GO:0050178);; Biological Process: response to other organism (GO:0051707);;	--	--	PREDICTED: macrophage migration inhibitory factor homolog isoform 1 [Cucumis sativus]
CUFF24.366.1	--	--	--	--	--	hypothetical protein PRUPE_ppa027205mg [Prunus persica]
CUFF24.379.2	--	--	--	--	--	--
CUFF24.398.2	--	--	Cellular Component: plasma membrane (GO:0005886);; Molecular Function: zinc ion binding (GO:0008270);; Biological Process: cellular component organization (GO:0016043);; Molecular Function: transferase activity (GO:0016740);; Cellular Component: intracellular membrane-bounded organelle (GO:0043231);; Cellular Component: cytoplasmic part (GO:0044444);; Biological Process: single-organism cellular …	--	Probable protein S-acyltransferase 3 GN=PAT03 OS=Arabidopsis thaliana (Mouse-ear cress) PE=2 SV=1	hypothetical protein PRUPE_ppa006532mg [Prunus persica]
CUFF24.399.1	--	--	Molecular Function: catalytic activity (GO:0003824);; Biological Process: metabolic process (GO:0008152);; Molecular Function: ion binding (GO:0043167);;	--	Uncharacterized mitochondrial protein AtMg00810 GN=AtMg00810 OS=Arabidopsis thaliana (Mouse-ear cress) PE=4 SV=1	PREDICTED: uncharacterized mitochondrial protein AtMg00810-like [Fragaria vesca subsp. vesca]
CUFF24.405.1	--	--	--	--	--	hypothetical protein PRUPE_ppa000887mg [Prunus persica]
CUFF24.419.1	--	--	Molecular Function: protein binding (GO:0005515);; Cellular Component: nucleolus (GO:0005730);; Biological Process: mitotic nuclear division (GO:0007067);; Biological Process: sex determination (GO:0007530);; Cellular Component: chloroplast (GO:0009507);; Biological Process: embryo development ending in seed dormancy (GO:0009793);; Biological Process: pollen tube guidance (GO:0010183);; Biologica…	K12877|1e-100|pop:POPTR_740188|hypothetical protein	Protein mago nashi homolog OS=Euphorbia lagascae PE=2 SV=1	hypothetical protein PRUPE_ppa012866mg [Prunus persica]
CUFF24.431.1	--	--	Cellular Component: mitochondrion (GO:0005739);; Cellular Component: signal peptidase complex (GO:0005787);; Biological Process: signal peptide processing (GO:0006465);; Molecular Function: peptidase activity (GO:0008233);; Cellular Component: integral component of membrane (GO:0016021);;	--	--	hypothetical protein PRUPE_ppa025664mg [Prunus persica]
CUFF24.435.1	[A]	RNA processing and modification	Molecular Function: endonuclease activity (GO:0004519);; Molecular Function: poly(A)-specific ribonuclease activity (GO:0004535);; Cellular Component: cytosol (GO:0005829);; Biological Process: vegetative to reproductive phase transition of meristem (GO:0010228);; Molecular Function: hydrolase activity (GO:0016787);;	K12603|1e-20|zma:100280629|CCR4-NOT transcription complex subunit 6	Carbon catabolite repressor protein 4 homolog 1 GN=CCR4-1 OS=Arabidopsis thaliana (Mouse-ear cress) PE=2 SV=1	unknown [Zea mays]
CUFF24.456.2	--	--	Cellular Component: plasmodesma (GO:0009506);;	--	--	hypothetical protein PRUPE_ppa000264mg [Prunus persica]
CUFF24.497.1	--	--	--	--	--	hypothetical protein PRUPE_ppa022669mg [Prunus persica]
CUFF24.537.2	--	--	Cellular Component: plasma membrane (GO:0005886);; Cellular Component: plasmodesma (GO:0009506);; Cellular Component: chloroplast (GO:0009507);; Biological Process: determination of bilateral symmetry (GO:0009855);; Biological Process: polarity specification of adaxial/abaxial axis (GO:0009944);; Biological Process: meristem initiation (GO:0010014);; Biological Process: regulation of meristem gro…	--	Nucleobase-ascorbate transporter 2 GN=NAT2 OS=Arabidopsis thaliana (Mouse-ear cress) PE=2 SV=2	hypothetical protein PRUPE_ppa004190mg [Prunus persica]
CUFF24.56.1	--	--	Cellular Component: chloroplast (GO:0009507);; Cellular Component: membrane (GO:0016020);;	--	--	hypothetical protein PRUPE_ppa023084mg [Prunus persica]
CUFF24.592.1	[GHR]	--	Molecular Function: magnesium ion binding (GO:0000287);; Biological Process: response to hypoxia (GO:0001666);; Molecular Function: pyruvate decarboxylase activity (GO:0004737);; Cellular Component: cytosol (GO:0005829);; Biological Process: gluconeogenesis (GO:0006094);; Biological Process: cytoskeleton organization (GO:0007010);; Biological Process: metabolic process (GO:0008152);; Cellular Com…	K01568|0.0|pop:POPTR_1094038|pyruvate decarboxylase (EC:4.1.1.1)	Pyruvate decarboxylase 1 GN=PDC1 OS=Pisum sativum (Garden pea) PE=1 SV=1	hypothetical protein PRUPE_ppa003458mg [Prunus persica]
CUFF24.603.3	--	--	--	--	Probable calcium-binding protein CML23 GN=CML23 OS=Arabidopsis thaliana (Mouse-ear cress) PE=2 SV=1	hypothetical protein PRUPE_ppa023212mg [Prunus persica]
CUFF24.625.1	--	--	Biological Process: microtubule cytoskeleton organization (GO:0000226);; Biological Process: cytokinesis by cell plate formation (GO:0000911);; Molecular Function: GTPase activity (GO:0003924);; Molecular Function: binding (GO:0005488);; Molecular Function: GTP binding (GO:0005525);; Cellular Component: nucleolus (GO:0005730);; Biological Process: GTP catabolic process (GO:0006184);; Biological P…	--	WEB family protein At3g02930, chloroplastic (Precursor) GN=At3g02930 OS=Arabidopsis thaliana (Mouse-ear cress) PE=2 SV=1	PREDICTED: uncharacterized protein LOC101305731 [Fragaria vesca subsp. vesca]
CUFF24.636.1	--	--	--	--	--	PREDICTED: uncharacterized protein LOC101308264 [Fragaria vesca subsp. vesca]
CUFF24.644.1	--	--	Cellular Component: mitochondrion (GO:0005739);; Biological Process: embryo development ending in seed dormancy (GO:0009793);; Cellular Component: cytoplasmic membrane-bounded vesicle (GO:0016023);; Biological Process: sterol metabolic process (GO:0016125);; Biological Process: cytidine to uridine editing (GO:0016554);; Biological Process: isopentenyl diphosphate biosynthetic process, mevalonate …	--	Pentatricopeptide repeat-containing protein At5g04780 OS=Arabidopsis thaliana (Mouse-ear cress) PE=2 SV=2	hypothetical protein PRUPE_ppa019185mg [Prunus persica]
CUFF24.665.1	[M]	Cell wall/membrane/envelope biogenesis	Molecular Function: DNA binding (GO:0003677);; Molecular Function: binding (GO:0005488);; Cellular Component: nucleus (GO:0005634);; Biological Process: regulation of transcription, DNA-templated (GO:0006355);; Biological Process: regulation of vegetative phase change (GO:0010321);; Biological Process: xylan metabolic process (GO:0045491);; Molecular Function: metal ion binding (GO:0046872);; Bio…	--	Squamosa promoter-binding protein 2 GN=SBP2 OS=Antirrhinum majus (Garden snapdragon) PE=2 SV=1	hypothetical protein PRUPE_ppa012607mg [Prunus persica]
CUFF24.690.1	--	--	Biological Process: nitrogen compound metabolic process (GO:0006807);; Biological Process: multicellular organismal development (GO:0007275);; Molecular Function: N-acyltransferase activity (GO:0016410);; Molecular Function: O-acetyltransferase activity (GO:0016413);; Molecular Function: transferase activity (GO:0016740);; Biological Process: cellular biosynthetic process (GO:0044249);; Biologica…	--	Vinorine synthase GN=ACT OS=Rauvolfia serpentina (Serpentwood) PE=1 SV=2	PREDICTED: BAHD acyltransferase At5g47980-like [Fragaria vesca subsp. vesca]
CUFF24.716.1	--	--	Molecular Function: protein binding (GO:0005515);; Cellular Component: Golgi apparatus (GO:0005794);; Cellular Component: plasma membrane (GO:0005886);; Biological Process: polyamine catabolic process (GO:0006598);; Biological Process: iron ion transport (GO:0006826);; Biological Process: oligopeptide transport (GO:0006857);; Biological Process: lipid transport (GO:0006869);; Biological Process: …	--	Nitrate transporter 1.5 GN=NRT1.5 OS=Arabidopsis thaliana (Mouse-ear cress) PE=1 SV=2	hypothetical protein PRUPE_ppa003158mg [Prunus persica]
CUFF24.719.2	--	--	Biological Process: viral replication complex formation and maintenance (GO:0046786);;	--	--	hypothetical protein PRUPE_ppa013291mg [Prunus persica]
CUFF24.726.1	--	--	Molecular Function: oxidoreductase activity (GO:0016491);;	--	--	hypothetical protein PRUPE_ppa026475mg [Prunus persica]
CUFF24.741.1	[K]	Transcription	Molecular Function: sequence-specific DNA binding transcription factor activity (GO:0003700);; Molecular Function: protein binding (GO:0005515);; Cellular Component: nucleus (GO:0005634);; Biological Process: DNA metabolic process (GO:0006259);; Biological Process: transcription, DNA-templated (GO:0006351);; Biological Process: regulation of transcription, DNA-templated (GO:0006355);; Biological …	--	Homeobox-leucine zipper protein ROC3 GN=ROC3 OS=Oryza sativa subsp. indica (Rice) PE=2 SV=2	hypothetical protein PRUPE_ppa014792mg [Prunus persica]
CUFF24.744.3	--	--	Biological Process: macromolecule biosynthetic process (GO:0009059);; Cellular Component: chloroplast (GO:0009507);; Cellular Component: integral component of endoplasmic reticulum membrane (GO:0030176);; Cellular Component: dolichol-phosphate-mannose synthase complex (GO:0033185);;	K09658|5e-47|pop:POPTR_826626|hypothetical protein	--	hypothetical protein PRUPE_ppa014634mg [Prunus persica]
CUFF24.747.1	--	--	Molecular Function: nucleotide binding (GO:0000166);; Molecular Function: nucleic acid binding (GO:0003676);;	--	--	PREDICTED: uncharacterized protein LOC101299868 [Fragaria vesca subsp. vesca]
CUFF24.760.1	--	--	Cellular Component: mitochondrion (GO:0005739);; Cellular Component: early endosome (GO:0005769);; Cellular Component: Golgi apparatus (GO:0005794);; Cellular Component: trans-Golgi network (GO:0005802);; Cellular Component: cytosol (GO:0005829);; Cellular Component: plasma membrane (GO:0005886);; Biological Process: receptor-mediated endocytosis (GO:0006898);; Biological Process: membrane fusion…	--	Secretory carrier-associated membrane protein 4 GN=SCAMP4 OS=Arabidopsis thaliana (Mouse-ear cress) PE=2 SV=1	hypothetical protein PRUPE_ppa009893mg [Prunus persica]
CUFF24.81.2	--	--	Cellular Component: nucleus (GO:0005634);; Cellular Component: mitochondrion (GO:0005739);; Biological Process: mitotic nuclear division (GO:0007067);;	--	--	hypothetical protein PRUPE_ppa001140mg [Prunus persica]
CUFF24.83.1	--	--	Cellular Component: nucleus (GO:0005634);; Cellular Component: cytoplasm (GO:0005737);; Biological Process: protein glycosylation (GO:0006486);;	--	DEAD-box ATP-dependent RNA helicase 21 GN=RH21 OS=Arabidopsis thaliana (Mouse-ear cress) PE=2 SV=1	hypothetical protein MTR_1g025460 [Medicago truncatula]
CUFF24.92.1	[R]	General function prediction only	Cellular Component: cytoplasm (GO:0005737);; Cellular Component: Cul4-RING E3 ubiquitin ligase complex (GO:0080008);;	--	Protein HIRA OS=Zea mays (Maize) PE=1 SV=1	hypothetical protein PRUPE_ppa005487mg [Prunus persica]
CUFF24.97.1	[S]	Function unknown	Cellular Component: mitochondrion (GO:0005739);; Cellular Component: chloroplast (GO:0009507);;	--	--	hypothetical protein PRUPE_ppa009497mg [Prunus persica]
CUFF25.11.2	--	--	Molecular Function: catalytic activity (GO:0003824);; Cellular Component: nucleus (GO:0005634);; Cellular Component: cytosol (GO:0005829);; Biological Process: metabolic process (GO:0008152);;	--	--	PREDICTED: uncharacterized protein LOC101297889 [Fragaria vesca subsp. vesca]
CUFF25.114.1	--	--	--	--	--	--
CUFF25.125.1	[IM]	--	Cellular Component: chloroplast stroma (GO:0009570);; Biological Process: terpenoid biosynthetic process (GO:0016114);; Biological Process: isopentenyl diphosphate biosynthetic process, methylerythritol 4-phosphate pathway (GO:0019288);; Molecular Function: 4-hydroxy-3-methylbut-2-en-1-yl diphosphate synthase activity (GO:0046429);; Biological Process: response to antibiotic (GO:0046677);; Molecu…	K03527|0.0|pop:POPTR_557296|1-hydroxy-2-methyl-2-(E)-butenyl 4-diphosphate reductase (EC:1.17.1.2)	4-hydroxy-3-methylbut-2-enyl diphosphate reductase, chloroplastic (Precursor) GN=OSJNBa0079G12.18 OS=Oryza sativa subsp. japonica (Rice) PE=2 SV=1	hypothetical protein PRUPE_ppa005432mg [Prunus persica]
CUFF25.132.1	[L]	Replication, recombination and repair	Biological Process: microtubule cytoskeleton organization (GO:0000226);; Biological Process: cytokinesis by cell plate formation (GO:0000911);; Molecular Function: nuclease activity (GO:0004518);; Molecular Function: binding (GO:0005488);; Molecular Function: ATP binding (GO:0005524);; Cellular Component: cytoplasm (GO:0005737);; Biological Process: DNA metabolic process (GO:0006259);; Biological…	K10866|0.0|vvi:100243413|hypothetical protein LOC100243413	DNA repair protein RAD50 GN=RAD50 OS=Arabidopsis thaliana (Mouse-ear cress) PE=1 SV=2	PREDICTED: LOW QUALITY PROTEIN: DNA repair protein RAD50-like [Vitis vinifera]
CUFF25.143.1	--	--	--	--	--	hypothetical protein NCU10080 [Neurospora crassa OR74A]
CUFF25.144.1	--	--	--	--	--	predicted protein [Populus trichocarpa]
CUFF25.146.1	--	--	Molecular Function: DNA binding (GO:0003677);; Molecular Function: catalytic activity (GO:0003824);; Biological Process: DNA integration (GO:0015074);; Molecular Function: metal ion binding (GO:0046872);; Molecular Function: protein dimerization activity (GO:0046983);;	--	--	PREDICTED: uncharacterized protein LOC101295649 [Fragaria vesca subsp. vesca]
CUFF25.152.3	[I]	Lipid transport and metabolism	Biological Process: unsaturated fatty acid biosynthetic process (GO:0006636);; Biological Process: phosphatidylglycerol biosynthetic process (GO:0006655);; Biological Process: defense response (GO:0006952);; Biological Process: metabolic process (GO:0008152);; Molecular Function: long-chain fatty acid [acyl-carrier-protein] ligase activity (GO:0008922);; Cellular Component: chloroplast envelope (…	K01897|0.0|vvi:100247941|hypothetical protein LOC100247941	Probable acyl-activating enzyme 16, chloroplastic (Precursor) GN=AAE16 OS=Arabidopsis thaliana (Mouse-ear cress) PE=2 SV=1	hypothetical protein PRUPE_ppa001870mg [Prunus persica]
CUFF25.158.1	--	--	Molecular Function: protein binding (GO:0005515);; Biological Process: toxin catabolic process (GO:0009407);; Cellular Component: phragmoplast (GO:0009524);; Biological Process: salicylic acid metabolic process (GO:0009696);; Biological Process: anthocyanin-containing compound biosynthetic process (GO:0009718);; Biological Process: response to salicylic acid (GO:0009751);; Biological Process: cel…	--	Anthocyanidin 3-O-glucoside 5-O-glucosyltransferase (Precursor) GN=HGT8 OS=Verbena hybrida (Garden vervain) PE=2 SV=1	UDP-glucose:flavonoid 7-O-glucosyltransferase [Pyrus communis]
CUFF25.17.2	--	--	--	--	--	hypothetical protein PRUPE_ppa017281mg [Prunus persica]
CUFF25.172.1	--	--	Cellular Component: mitochondrion (GO:0005739);; Biological Process: embryo development (GO:0009790);; Biological Process: fruit development (GO:0010154);; Biological Process: root development (GO:0048364);; Biological Process: floral organ development (GO:0048437);; Biological Process: floral whorl development (GO:0048438);; Biological Process: phyllome development (GO:0048827);;	--	Pentatricopeptide repeat-containing protein At3g22470, mitochondrial (Precursor) GN=At3g22470 OS=Arabidopsis thaliana (Mouse-ear cress) PE=2 SV=1	hypothetical protein PRUPE_ppa021611mg [Prunus persica]
CUFF25.177.1	--	--	Biological Process: RNA processing (GO:0006396);; Biological Process: multicellular organismal development (GO:0007275);; Biological Process: plastid organization (GO:0009657);; Cellular Component: intracellular membrane-bounded organelle (GO:0043231);; Cellular Component: cytoplasmic part (GO:0044444);; Biological Process: single-organism developmental process (GO:0044767);; Molecular Function: …	--	Pentatricopeptide repeat-containing protein At4g14190, chloroplastic (Precursor) GN=At4g14190 OS=Arabidopsis thaliana (Mouse-ear cress) PE=2 SV=2	hypothetical protein PRUPE_ppa004279mg [Prunus persica]
CUFF25.188.1	--	--	Cellular Component: nucleus (GO:0005634);; Cellular Component: anchored component of plasma membrane (GO:0046658);; Biological Process: regulation of timing of transition from vegetative to reproductive phase (GO:0048510);;	--	Uncharacterized GPI-anchored protein At4g28100 (Precursor) GN=At4g28100 OS=Arabidopsis thaliana (Mouse-ear cress) PE=1 SV=1	hypothetical protein PRUPE_ppa008626mg [Prunus persica]
CUFF25.2.1	[I]	Lipid transport and metabolism	Molecular Function: glycerol-3-phosphate O-acyltransferase activity (GO:0004366);; Cellular Component: endoplasmic reticulum (GO:0005783);; Cellular Component: plasma membrane (GO:0005886);; Biological Process: postreplication repair (GO:0006301);; Biological Process: diacylglycerol biosynthetic process (GO:0006651);; Biological Process: phosphatidylglycerol biosynthetic process (GO:0006655);; Bi…	K13506|0.0|vvi:100243463|hypothetical protein LOC100243463	Lysophospholipid acyltransferase LPEAT1 GN=LPEAT1 OS=Arabidopsis thaliana (Mouse-ear cress) PE=1 SV=1	hypothetical protein PRUPE_ppa007262mg [Prunus persica]
CUFF25.210.1	--	--	--	--	--	hypothetical protein PRUPE_ppa007355mg [Prunus persica]
CUFF25.276.1	--	--	Biological Process: polysaccharide biosynthetic process (GO:0000271);; Biological Process: polysaccharide catabolic process (GO:0000272);; Cellular Component: mitochondrial respiratory chain complex III (GO:0005750);; Cellular Component: vacuolar membrane (GO:0005774);; Biological Process: starch metabolic process (GO:0005982);; Biological Process: glycolytic process (GO:0006096);; Biological Pro…	--	COBRA-like protein 4 (Precursor) GN=COBL4 OS=Arabidopsis thaliana (Mouse-ear cress) PE=2 SV=2	hypothetical protein PRUPE_ppa024465mg [Prunus persica]
CUFF25.287.1	[RTKL]	--	Biological Process: RNA splicing, via endonucleolytic cleavage and ligation (GO:0000394);; Molecular Function: protein kinase activity (GO:0004672);; Biological Process: glucose catabolic process (GO:0006007);; Biological Process: response to osmotic stress (GO:0006970);; Biological Process: organelle organization (GO:0006996);; Biological Process: meiotic nuclear division (GO:0007126);; Biologic…	--	Receptor-like protein kinase FERONIA (Precursor) GN=F26O13.190 OS=Arabidopsis thaliana (Mouse-ear cress) PE=1 SV=1	hypothetical protein PRUPE_ppa019630mg [Prunus persica]
CUFF25.29.1	--	--	--	--	--	PREDICTED: uncharacterized protein LOC101290713 [Fragaria vesca subsp. vesca]
CUFF25.291.1	--	--	--	--	--	--
CUFF25.305.1	--	--	Cellular Component: nucleus (GO:0005634);; Biological Process: cellular protein modification process (GO:0006464);; Biological Process: response to stress (GO:0006950);; Molecular Function: zinc ion binding (GO:0008270);; Biological Process: response to red or far red light (GO:0009639);; Biological Process: red or far-red light signaling pathway (GO:0010017);; Biological Process: RNA metabolic p…	--	Protein FAR1-RELATED SEQUENCE 11 GN=FRS11 OS=Arabidopsis thaliana (Mouse-ear cress) PE=2 SV=1	hypothetical protein PRUPE_ppa002379mg [Prunus persica]
CUFF25.325.2	--	--	Cellular Component: nucleus (GO:0005634);; Cellular Component: endoplasmic reticulum (GO:0005783);; Cellular Component: membrane (GO:0016020);;	--	--	hypothetical protein PRUPE_ppa009705mg [Prunus persica]
CUFF25.372.1	--	--	--	--	--	--
CUFF25.378.1	--	--	--	--	--	hypothetical protein PRUPE_ppa012377mg [Prunus persica]
CUFF25.412.2	--	--	Molecular Function: DNA-(apurinic or apyrimidinic site) lyase activity (GO:0003906);; Molecular Function: endonuclease activity (GO:0004519);; Biological Process: base-excision repair (GO:0006284);; Biological Process: DNA methylation (GO:0006306);; Biological Process: regulation of gene expression by genetic imprinting (GO:0006349);; Biological Process: embryo development ending in seed dormancy…	--	Transcriptional activator DEMETER GN=T32M21.160/T32M21.170/T32M21.180 OS=Arabidopsis thaliana (Mouse-ear cress) PE=1 SV=2	hypothetical protein PRUPE_ppa000163mg [Prunus persica]
CUFF25.492.1	--	--	--	--	--	--
CUFF25.495.1	--	--	--	--	--	--
CUFF25.498.1	--	--	--	--	--	--
CUFF25.51.1	[R]	General function prediction only	Molecular Function: nucleotide binding (GO:0000166);; Biological Process: mitotic cell cycle (GO:0000278);; Molecular Function: protein binding (GO:0005515);; Cellular Component: nucleus (GO:0005634);; Cellular Component: cytoplasm (GO:0005737);; Cellular Component: heterotrimeric G-protein complex (GO:0005834);; Cellular Component: plasma membrane (GO:0005886);; Biological Process: RNA processin…	K11806|0.0|rcu:RCOM_1172980|U3 small nucleolar RNA (U3 snorna) associated protein, putative	Guanine nucleotide-binding protein subunit beta-like protein B OS=Oryza sativa subsp. japonica (Rice) PE=1 SV=1	hypothetical protein PRUPE_ppa005636mg [Prunus persica]
CUFF25.516.1	--	--	Biological Process: response to chitin (GO:0010200);;	--	--	predicted protein [Populus trichocarpa]
CUFF25.520.1	--	--	--	--	--	--
CUFF25.532.2	--	--	Cellular Component: Golgi membrane (GO:0000139);; Molecular Function: SNARE binding (GO:0000149);; Cellular Component: Golgi apparatus (GO:0005794);; Cellular Component: cis-Golgi network (GO:0005801);; Cellular Component: cytosol (GO:0005829);; Biological Process: lipid transport (GO:0006869);; Biological Process: ER to Golgi vesicle-mediated transport (GO:0006888);; Biological Process: intra-Go…	K08495|1e-120|rcu:RCOM_0470970|golgi snare 11 protein, putative	Golgi SNAP receptor complex member 1-1 GN=GOS11 OS=Arabidopsis thaliana (Mouse-ear cress) PE=2 SV=1	golgi snare 11 protein, putative [Ricinus communis]
CUFF25.535.1	--	--	Molecular Function: DNA binding (GO:0003677);; Molecular Function: sequence-specific DNA binding transcription factor activity (GO:0003700);; Molecular Function: binding (GO:0005488);; Molecular Function: protein binding (GO:0005515);; Cellular Component: nucleus (GO:0005634);; Biological Process: rRNA processing (GO:0006364);; Biological Process: regulation of translation (GO:0006417);; Biologic…	--	Myb family transcription factor APL GN=APL OS=Arabidopsis thaliana (Mouse-ear cress) PE=2 SV=2	hypothetical protein PRUPE_ppa015076mg [Prunus persica]
CUFF25.76.1	--	--	Cellular Component: mitochondrion (GO:0005739);;	--	Pentatricopeptide repeat-containing protein At1g09820 GN=At1g09820 OS=Arabidopsis thaliana (Mouse-ear cress) PE=2 SV=1	PREDICTED: pentatricopeptide repeat-containing protein At1g09820-like [Fragaria vesca subsp. vesca]
CUFF25.77.1	--	--	Cellular Component: endoplasmic reticulum (GO:0005783);; Cellular Component: cytoplasmic membrane-bounded vesicle (GO:0016023);;	--	--	hypothetical protein PRUPE_ppa010515mg [Prunus persica]
CUFF25.85.1	--	--	Molecular Function: endonuclease activity (GO:0004519);; Cellular Component: mitochondrion (GO:0005739);; Biological Process: microtubule nucleation (GO:0007020);; Cellular Component: chloroplast (GO:0009507);; Biological Process: thylakoid membrane organization (GO:0010027);; Biological Process: photosystem II assembly (GO:0010207);; Biological Process: regulation of chlorophyll biosynthetic pro…	--	Pentatricopeptide repeat-containing protein At5g48910 GN=PCMP-H38 OS=Arabidopsis thaliana (Mouse-ear cress) PE=2 SV=1	hypothetical protein PRUPE_ppb025182mg [Prunus persica]
CUFF26.128.1	--	--	Biological Process: iron ion transport (GO:0006826);; Biological Process: response to zinc ion (GO:0010043);; Biological Process: cellular response to iron ion starvation (GO:0010106);; Biological Process: response to nitrate (GO:0010167);; Biological Process: nitrate transport (GO:0015706);;	--	Ankyrin repeat-containing protein At5g02620 GN=At5g02620 OS=Arabidopsis thaliana (Mouse-ear cress) PE=1 SV=1	hypothetical protein PRUPE_ppa024013mg [Prunus persica]
CUFF26.130.1	--	--	--	--	--	--
CUFF26.150.1	[R]	General function prediction only	Cellular Component: extracellular region (GO:0005576);; Biological Process: transport (GO:0006810);; Molecular Function: zinc ion binding (GO:0008270);; Biological Process: cellular component organization (GO:0016043);; Molecular Function: transferase activity (GO:0016740);; Molecular Function: 2-alkenal reductase [NAD(P)] activity (GO:0032440);; Cellular Component: intracellular membrane-bounded…	--	Probable protein S-acyltransferase 17 GN=PAT17 OS=Arabidopsis thaliana (Mouse-ear cress) PE=2 SV=1	hypothetical protein PRUPE_ppa006849mg [Prunus persica]
CUFF26.162.1	[RTKL]	--	Molecular Function: protein serine/threonine kinase activity (GO:0004674);; Molecular Function: calmodulin binding (GO:0005516);; Molecular Function: ATP binding (GO:0005524);; Cellular Component: nucleus (GO:0005634);; Cellular Component: cytoplasm (GO:0005737);; Cellular Component: cytosol (GO:0005829);; Cellular Component: plasma membrane (GO:0005886);; Biological Process: polysaccharide metab…	--	Receptor-like cytosolic serine/threonine-protein kinase RBK2 GN=RBK2 OS=Arabidopsis thaliana (Mouse-ear cress) PE=1 SV=1	PREDICTED: receptor-like cytosolic serine/threonine-protein kinase RBK2-like [Fragaria vesca subsp. vesca]
CUFF26.164.2	[Q]	Secondary metabolites biosynthesis, transport and catabolism	Molecular Function: monooxygenase activity (GO:0004497);; Molecular Function: binding (GO:0005488);; Cellular Component: endoplasmic reticulum (GO:0005783);; Biological Process: fatty acid biosynthetic process (GO:0006633);; Biological Process: defense response (GO:0006952);; Biological Process: isoprenoid biosynthetic process (GO:0008299);; Biological Process: aromatic amino acid family metaboli…	--	Cytochrome P450 704C1 GN=CYP704C1 OS=Pinus taeda (Loblolly pine) PE=2 SV=1	hypothetical protein PRUPE_ppa022359mg [Prunus persica]
CUFF26.171.2	--	--	Molecular Function: magnesium ion binding (GO:0000287);; Molecular Function: glutathione synthase activity (GO:0004363);; Molecular Function: ATP binding (GO:0005524);; Cellular Component: cytosol (GO:0005829);; Biological Process: glutathione biosynthetic process (GO:0006750);; Biological Process: toxin catabolic process (GO:0009407);; Cellular Component: chloroplast (GO:0009507);; Biological Pr…	K01920|0.0|vvi:100254472|hypothetical protein LOC100254472	Glutathione synthetase, chloroplastic (Precursor) GN=GSH2 OS=Brassica juncea (Indian mustard) PE=2 SV=1	hypothetical protein PRUPE_ppa003677mg [Prunus persica]
CUFF26.187.1	--	--	Biological Process: anatomical structure morphogenesis (GO:0009653);; Biological Process: cellular component organization (GO:0016043);; Biological Process: cell differentiation (GO:0030154);; Biological Process: single-multicellular organism process (GO:0044707);; Biological Process: single-organism developmental process (GO:0044767);; Cellular Component: cell periphery (GO:0071944);;	--	Vegetative cell wall protein gp1 (Precursor) GN=GP1 OS=Chlamydomonas reinhardtii (Chlamydomonas smithii) PE=2 SV=1	hypothetical protein PRUPE_ppa025759mg [Prunus persica]
CUFF26.240.2	--	--	--	--	--	hypothetical protein PRUPE_ppa013909mg [Prunus persica]
CUFF26.245.1	--	--	--	--	--	hypothetical protein PRUPE_ppa007818mg [Prunus persica]
CUFF26.262.1	--	--	--	--	--	--
CUFF26.263.2	[G]	Carbohydrate transport and metabolism	Molecular Function: NAD+ kinase activity (GO:0003951);; Molecular Function: calmodulin binding (GO:0005516);; Molecular Function: ATP binding (GO:0005524);; Cellular Component: cytoplasm (GO:0005737);; Biological Process: NADP biosynthetic process (GO:0006741);; Cellular Component: chloroplast (GO:0009507);; Biological Process: phosphorylation (GO:0016310);; Biological Process: NAD metabolic proc…	K00858|0.0|rcu:RCOM_1578630|poly(p)/ATP NAD kinase, putative (EC:2.7.1.86)	NAD(H) kinase 1 GN=NADK1 OS=Arabidopsis thaliana (Mouse-ear cress) PE=1 SV=2	PREDICTED: NAD(H) kinase 1-like [Fragaria vesca subsp. vesca]
CUFF26.312.1	--	--	--	--	Putative AC transposase OS=Zea mays (Maize) PE=2 SV=2	hypothetical protein PRUPE_ppa026473mg [Prunus persica]
CUFF26.324.1	[R]	General function prediction only	Cellular Component: plasma membrane (GO:0005886);;	--	--	hypothetical protein PRUPE_ppa010049mg [Prunus persica]
CUFF26.387.1	--	--	Biological Process: cell morphogenesis (GO:0000902);; Cellular Component: cell wall (GO:0005618);; Biological Process: trichoblast differentiation (GO:0010054);; Biological Process: cell growth (GO:0016049);; Biological Process: cell development (GO:0048468);; Biological Process: developmental growth involved in morphogenesis (GO:0060560);;	--	Leucine-rich repeat extensin-like protein 3 (Precursor) GN=LRX3 OS=Arabidopsis thaliana (Mouse-ear cress) PE=1 SV=1	hypothetical protein PRUPE_ppa010920mg [Prunus persica]
CUFF26.394.1	--	--	Cellular Component: integral component of membrane (GO:0016021);;	--	--	hypothetical protein PRUPE_ppa009948mg [Prunus persica]
CUFF26.444.1	[R]	General function prediction only	Cellular Component: mitochondrion (GO:0005739);; Molecular Function: organic cyclic compound binding (GO:0097159);; Molecular Function: heterocyclic compound binding (GO:1901363);;	--	DUF21 domain-containing protein At4g14240 OS=Arabidopsis thaliana (Mouse-ear cress) PE=2 SV=1	hypothetical protein PRUPE_ppa005128mg [Prunus persica]
CUFF26.463.1	--	--	--	--	--	hypothetical protein PRUPE_ppa020090mg [Prunus persica]
CUFF26.472.1	--	--	--	--	--	--
CUFF26.476.2	[RTKL]	--	Biological Process: activation of MAPKK activity (GO:0000186);; Biological Process: cell plate assembly (GO:0000919);; Biological Process: developmental process involved in reproduction (GO:0003006);; Molecular Function: protein serine/threonine kinase activity (GO:0004674);; Molecular Function: MAP kinase kinase activity (GO:0004708);; Molecular Function: MAP kinase kinase kinase activity (GO:00…	--	Mitogen-activated protein kinase kinase kinase YODA GN=YDA OS=Arabidopsis thaliana (Mouse-ear cress) PE=1 SV=1	hypothetical protein PRUPE_ppa002247mg [Prunus persica]
CUFF26.484.1	--	--	Molecular Function: inositol hexakisphosphate binding (GO:0000822);; Biological Process: response to molecule of bacterial origin (GO:0002237);; Molecular Function: ubiquitin-protein transferase activity (GO:0004842);; Cellular Component: nucleus (GO:0005634);; Biological Process: ubiquitin-dependent protein catabolic process (GO:0006511);; Biological Process: signal transduction (GO:0007165);; B…	--	F-box protein FBX14 GN=FBX14 OS=Arabidopsis thaliana (Mouse-ear cress) PE=2 SV=1	hypothetical protein PRUPE_ppa003137mg [Prunus persica]
CUFF26.485.1	[V]	Defense mechanisms	Cellular Component: plasma membrane (GO:0005886);; Biological Process: drug transmembrane transport (GO:0006855);; Biological Process: response to toxic substance (GO:0009636);; Cellular Component: plant-type vacuole membrane (GO:0009705);; Biological Process: response to ethylene (GO:0009723);; Biological Process: proanthocyanidin biosynthetic process (GO:0010023);; Biological Process: maintenan…	--	MATE efflux family protein ALF5 GN=MDB19.4 OS=Arabidopsis thaliana (Mouse-ear cress) PE=2 SV=1	hypothetical protein PRUPE_ppa016427mg [Prunus persica]
CUFF26.489.1	--	--	Cellular Component: plasmodesma (GO:0009506);; Cellular Component: anchored component of plasma membrane (GO:0046658);;	--	Uncharacterized GPI-anchored protein At1g61900 (Precursor) GN=At1g61900 OS=Arabidopsis thaliana (Mouse-ear cress) PE=1 SV=1	PREDICTED: uncharacterized GPI-anchored protein At1g61900-like [Fragaria vesca subsp. vesca]
CUFF26.589.1	--	--	Biological Process: response to hypoxia (GO:0001666);; Molecular Function: DNA binding (GO:0003677);; Molecular Function: sequence-specific DNA binding transcription factor activity (GO:0003700);; Cellular Component: nucleus (GO:0005634);; Cellular Component: cytosol (GO:0005829);; Biological Process: trehalose biosynthetic process (GO:0005992);; Biological Process: proline biosynthetic process (…	--	NAC domain-containing protein 7 GN=T28K15.1 OS=Arabidopsis thaliana (Mouse-ear cress) PE=2 SV=2	hypothetical protein PRUPE_ppa020139mg [Prunus persica]
CUFF26.65.1	--	--	Molecular Function: protein serine/threonine kinase activity (GO:0004674);; Molecular Function: binding (GO:0005488);; Cellular Component: nucleus (GO:0005634);; Cellular Component: plasma membrane (GO:0005886);; Biological Process: polysaccharide metabolic process (GO:0005976);; Biological Process: regulation of transcription, DNA-templated (GO:0006355);; Biological Process: anatomical structure…	--	DELLA protein RGL1 GN=T27F4.10 OS=Arabidopsis thaliana (Mouse-ear cress) PE=1 SV=1	DELLA protein [Malus domestica]
CUFF26.653.1	[I]	Lipid transport and metabolism	Molecular Function: acetyl-CoA C-acetyltransferase activity (GO:0003985);; Cellular Component: peroxisome (GO:0005777);; Cellular Component: cytosol (GO:0005829);; Cellular Component: plasma membrane (GO:0005886);; Biological Process: acetyl-CoA biosynthetic process (GO:0006085);; Biological Process: embryo development ending in seed dormancy (GO:0009793);; Biological Process: pollen germination …	K00626|0.0|pop:POPTR_652350|acetyl-CoA C-acetyltransferase (EC:2.3.1.9)	Probable acetyl-CoA acetyltransferase, cytosolic 2 GN=At5g47720 OS=Arabidopsis thaliana (Mouse-ear cress) PE=2 SV=1	hypothetical protein PRUPE_ppa006371mg [Prunus persica]
CUFF26.66.1	--	--	Biological Process: mRNA splicing, via spliceosome (GO:0000398);; Molecular Function: endonuclease activity (GO:0004519);; Cellular Component: mitochondrion (GO:0005739);; Biological Process: response to xenobiotic stimulus (GO:0009410);; Cellular Component: chloroplast (GO:0009507);; Biological Process: embryo sac egg cell differentiation (GO:0009560);; Biological Process: production of siRNA in…	--	Pentatricopeptide repeat-containing protein At4g21300 GN=PCMP-E36 OS=Arabidopsis thaliana (Mouse-ear cress) PE=3 SV=1	hypothetical protein PRUPE_ppa024598mg [Prunus persica]
CUFF26.673.1	[M]	Cell wall/membrane/envelope biogenesis	Biological Process: developmental process involved in reproduction (GO:0003006);; Molecular Function: nucleic acid binding (GO:0003676);; Biological Process: response to stress (GO:0006950);; Biological Process: response to abiotic stimulus (GO:0009628);; Biological Process: anatomical structure morphogenesis (GO:0009653);; Biological Process: post-embryonic development (GO:0009791);; Biological …	--	36.4 kDa proline-rich protein GN=TPRP-F1 OS=Solanum lycopersicum (Tomato) PE=2 SV=1	Proline-rich protein [Medicago truncatula]
CUFF26.677.1	[O]	Posttranslational modification, protein turnover, chaperones	Molecular Function: ATP binding (GO:0005524);; Cellular Component: cell wall (GO:0005618);; Cellular Component: nucleolus (GO:0005730);; Cellular Component: mitochondrion (GO:0005739);; Cellular Component: vacuolar membrane (GO:0005774);; Cellular Component: endoplasmic reticulum (GO:0005783);; Cellular Component: Golgi apparatus (GO:0005794);; Cellular Component: cytosol (GO:0005829);; Cellular …	--	Heat shock protein 83 GN=HSP83A OS=Ipomoea nil (Japanese morning glory) PE=2 SV=1	unnamed protein product [Vitis vinifera]
CUFF26.683.1	--	--	Biological Process: response to stress (GO:0006950);; Biological Process: circadian rhythm (GO:0007623);; Molecular Function: zinc ion binding (GO:0008270);; Biological Process: response to external stimulus (GO:0009605);; Biological Process: response to red or far red light (GO:0009639);; Biological Process: red or far-red light signaling pathway (GO:0010017);; Biological Process: response to fa…	--	Putative protein FAR1-RELATED SEQUENCE 10 GN=FRS10 OS=Arabidopsis thaliana (Mouse-ear cress) PE=2 SV=2	hypothetical protein PRUPE_ppa002276mg [Prunus persica]
CUFF26.69.1	--	--	--	--	--	PREDICTED: uncharacterized protein LOC100853706 [Vitis vinifera]
CUFF26.695.1	--	--	Cellular Component: nucleus (GO:0005634);; Cellular Component: mitochondrion (GO:0005739);; Biological Process: fatty acid beta-oxidation (GO:0006635);; Biological Process: cell wall modification involved in abscission (GO:0009830);;	--	Putative yippee-like protein Os10g0369500 OS=Oryza sativa subsp. japonica (Rice) PE=2 SV=1	hypothetical protein PRUPE_ppa013649mg [Prunus persica]
CUFF26.710.1	--	--	Molecular Function: protein kinase activity (GO:0004672);; Molecular Function: kinase activity (GO:0016301);;	--	Probable LRR receptor-like serine/threonine-protein kinase At1g53430 (Precursor) GN=At1g53430 OS=Arabidopsis thaliana (Mouse-ear cress) PE=1 SV=1	PREDICTED: probable LRR receptor-like serine/threonine-protein kinase At1g53430-like [Fragaria vesca subsp. vesca]
CUFF26.714.1	--	--	--	--	--	--
CUFF26.75.1	--	--	Biological Process: defense response (GO:0006952);; Biological Process: signal transduction (GO:0007165);; Molecular Function: ADP binding (GO:0043531);;	--	Putative disease resistance protein At4g19050 GN=At4g19050 OS=Arabidopsis thaliana (Mouse-ear cress) PE=3 SV=2	TIR-NBS-LRR-type disease resistance-like protein [Pyrus x bretschneideri]
CUFF26.86.1	--	--	--	--	--	Uncharacterized protein TCM_037979 [Theobroma cacao]
CUFF26.91.1	--	--	--	--	EG45-like domain containing protein (Precursor) GN=CjBAp12 OS=Citrus jambhiri (Rough lemon) PE=1 SV=1	hypothetical protein PRUPE_ppa013075mg [Prunus persica]
CUFF27.112.1	--	--	Molecular Function: DNA binding (GO:0003677);; Cellular Component: nucleus (GO:0005634);; Cellular Component: chloroplast (GO:0009507);;	--	--	hypothetical protein PRUPE_ppa012475mg [Prunus persica]
CUFF27.125.1	--	--	--	--	--	hypothetical protein PRUPE_ppb016383mg [Prunus persica]
CUFF27.152.1	--	--	Biological Process: transition metal ion transport (GO:0000041);; Cellular Component: extracellular region (GO:0005576);; Cellular Component: cytoplasm (GO:0005737);; Cellular Component: plant-type cell wall (GO:0009505);; Cellular Component: plasmodesma (GO:0009506);; Biological Process: response to salt stress (GO:0009651);; Biological Process: plasmodesmata-mediated intercellular transport (GO…	--	Germin-like protein subfamily 3 member 2 (Precursor) GN=At3g10080 OS=Arabidopsis thaliana (Mouse-ear cress) PE=2 SV=1	hypothetical protein PRUPE_ppa011144mg [Prunus persica]
CUFF27.157.1	[R]	General function prediction only	Molecular Function: acid phosphatase activity (GO:0003993);; Molecular Function: protein serine/threonine phosphatase activity (GO:0004722);; Cellular Component: extracellular region (GO:0005576);; Cellular Component: extracellular space (GO:0005615);; Cellular Component: vacuole (GO:0005773);; Cellular Component: cytosol (GO:0005829);; Cellular Component: plant-type cell wall (GO:0009505);; Biol…	--	Probable purple acid phosphatase 20 (Precursor) GN=F3C22.180 OS=Arabidopsis thaliana (Mouse-ear cress) PE=2 SV=1	hypothetical protein PRUPE_ppa005956mg [Prunus persica]
CUFF27.18.1	--	--	Cellular Component: cytoplasm (GO:0005737);; Biological Process: response to hormone (GO:0009725);; Biological Process: cellular process (GO:0009987);; Molecular Function: hydrolase activity (GO:0016787);; Biological Process: lipid modification (GO:0030258);; Molecular Function: phosphatidylinositol phosphate 5-phosphatase activity (GO:0034595);; Biological Process: single-organism process (GO:00…	--	Type I inositol 1,4,5-trisphosphate 5-phosphatase CVP2 GN=CVP2 OS=Arabidopsis thaliana (Mouse-ear cress) PE=1 SV=2	hypothetical protein PRUPE_ppa027031mg [Prunus persica]
CUFF27.186.1	[V]	Defense mechanisms	Cellular Component: plasma membrane (GO:0005886);; Biological Process: iron ion transport (GO:0006826);; Biological Process: drug transmembrane transport (GO:0006855);; Biological Process: cellular iron ion homeostasis (GO:0006879);; Biological Process: cellular response to iron ion starvation (GO:0010106);; Biological Process: response to nitrate (GO:0010167);; Biological Process: glucuronoxylan…	--	MATE efflux family protein 1 GN=F11M15.20 OS=Arabidopsis thaliana (Mouse-ear cress) PE=2 SV=2	hypothetical protein PRUPE_ppa004360mg [Prunus persica]
CUFF27.198.1	[R]	General function prediction only	Molecular Function: nucleotide binding (GO:0000166);; Biological Process: mRNA splicing, via spliceosome (GO:0000398);; Cellular Component: nucleus (GO:0005634);; Cellular Component: cytosol (GO:0005829);; Molecular Function: poly(A) binding (GO:0008143);; Biological Process: pyrimidine ribonucleotide biosynthetic process (GO:0009220);; Biological Process: vernalization response (GO:0010048);; Bi…	--	Polyadenylate-binding protein RBP47B&apos; GN=RBP47B&apos; OS=Arabidopsis thaliana (Mouse-ear cress) PE=2 SV=1	hypothetical protein PRUPE_ppa005940mg [Prunus persica]
CUFF27.2.1	[MG]	--	Cellular Component: Golgi membrane (GO:0000139);; Molecular Function: binding (GO:0005488);; Cellular Component: endosome (GO:0005768);; Cellular Component: vacuolar membrane (GO:0005774);; Cellular Component: Golgi apparatus (GO:0005794);; Cellular Component: trans-Golgi network (GO:0005802);; Cellular Component: cytosol (GO:0005829);; Cellular Component: plasma membrane (GO:0005886);; Biologica…	--	UDP-glucuronic acid decarboxylase 1 GN=UXS1 OS=Arabidopsis thaliana (Mouse-ear cress) PE=2 SV=1	hypothetical protein PRUPE_ppa005905mg [Prunus persica]
CUFF27.222.1	--	--	--	--	--	hypothetical protein PRUPE_ppb021413mg [Prunus persica]
CUFF27.249.1	--	--	Biological Process: nuclear-transcribed mRNA catabolic process (GO:0000956);; Molecular Function: DNA binding (GO:0003677);; Cellular Component: nucleus (GO:0005634);; Cellular Component: plasmodesma (GO:0009506);; Molecular Function: protein dimerization activity (GO:0046983);;	--	--	hypothetical protein PRUPE_ppa001359mg [Prunus persica]
CUFF27.263.1	[R]	General function prediction only	Biological Process: RNA splicing, via endonucleolytic cleavage and ligation (GO:0000394);; Cellular Component: nucleus (GO:0005634);; Cellular Component: cytosol (GO:0005829);; Biological Process: DNA recombination (GO:0006310);; Biological Process: mRNA export from nucleus (GO:0006406);; Biological Process: meiotic nuclear division (GO:0007126);; Biological Process: methionine biosynthetic proce…	K06963|1e-179|vvi:100244787|hypothetical protein LOC100244787	Nucleolin 1 OS=Oryza sativa subsp. japonica (Rice) PE=2 SV=1	hypothetical protein PRUPE_ppa005416mg [Prunus persica]
CUFF27.265.1	--	--	Biological Process: embryo development ending in seed dormancy (GO:0009793);; Biological Process: endosperm development (GO:0009960);;	--	--	Titan9, putative isoform 1 [Theobroma cacao]
CUFF27.286.1	[K]	Transcription	Biological Process: mitotic G2 phase (GO:0000085);; Biological Process: karyogamy (GO:0000741);; Biological Process: RNA methylation (GO:0001510);; Molecular Function: protein binding (GO:0005515);; Molecular Function: ATP binding (GO:0005524);; Cellular Component: nucleolus (GO:0005730);; Cellular Component: cytosol (GO:0005829);; Biological Process: gluconeogenesis (GO:0006094);; Biological Pro…	K04499|0.0|rcu:RCOM_1282210|DNA helicase, putative	--	hypothetical protein PRUPE_ppa005491mg [Prunus persica]
CUFF27.297.2	[U]	Intracellular trafficking, secretion, and vesicular transport	Cellular Component: endosome (GO:0005768);; Cellular Component: vacuole (GO:0005773);; Cellular Component: vacuolar membrane (GO:0005774);; Cellular Component: Golgi apparatus (GO:0005794);; Cellular Component: plasma membrane (GO:0005886);; Biological Process: protein targeting to vacuole (GO:0006623);; Biological Process: vacuole organization (GO:0007033);; Cellular Component: cell plate (GO:00…	K08515|1e-146|vvi:100241605|hypothetical protein LOC100241605	Vesicle-associated membrane protein 714 GN=VAMP714 OS=Arabidopsis thaliana (Mouse-ear cress) PE=2 SV=1	hypothetical protein PRUPE_ppa011184mg [Prunus persica]
CUFF27.298.1	--	--	Biological Process: single-organism cellular process (GO:0044763);; Biological Process: cellular component organization or biogenesis (GO:0071840);;	--	--	hypothetical protein PRUPE_ppa022058mg, partial [Prunus persica]
CUFF27.339.1	--	--	--	--	--	--
CUFF27.351.1	--	--	Biological Process: nuclear division (GO:0000280);; Biological Process: cytokinesis by cell plate formation (GO:0000911);; Biological Process: phragmoplast assembly (GO:0000914);; Biological Process: cell plate assembly (GO:0000919);; Molecular Function: microtubule motor activity (GO:0003777);; Molecular Function: calmodulin binding (GO:0005516);; Molecular Function: ATP binding (GO:0005524);; C…	--	Kinesin-like protein NACK2 GN=NACK2 OS=Nicotiana tabacum (Common tobacco) PE=1 SV=1	hypothetical protein PRUPE_ppa001416mg [Prunus persica]
CUFF27.368.1	--	--	--	--	--	--
CUFF27.376.1	[C]	Energy production and conversion	Molecular Function: NADH dehydrogenase activity (GO:0003954);; Molecular Function: calcium ion binding (GO:0005509);; Cellular Component: mitochondrial intermembrane space (GO:0005758);; Cellular Component: peroxisome (GO:0005777);; Molecular Function: NADH dehydrogenase (ubiquinone) activity (GO:0008137);; Cellular Component: plastid (GO:0009536);; Biological Process: cellular process (GO:000998…	--	External alternative NAD(P)H-ubiquinone oxidoreductase B1, mitochondrial (Precursor) GN=NDB1 OS=Solanum tuberosum (Potato) PE=1 SV=1	PREDICTED: NAD(P)H dehydrogenase B1, mitochondrial-like [Cucumis sativus]
CUFF27.378.1	--	--	--	--	--	hypothetical protein PRUPE_ppa014064mg [Prunus persica]
CUFF27.393.1	[KAD]	--	Molecular Function: DNA binding (GO:0003677);; Molecular Function: chromatin binding (GO:0003682);; Molecular Function: sequence-specific DNA binding transcription factor activity (GO:0003700);; Cellular Component: nucleus (GO:0005634);; Biological Process: polyamine catabolic process (GO:0006598);; Biological Process: oligopeptide transport (GO:0006857);; Biological Process: response to wounding…	K09422|1e-93|pop:POPTR_834662|MYB049	Myb-related protein Myb4 GN=OSJNBa0073E02.6 OS=Oryza sativa subsp. japonica (Rice) PE=2 SV=2	MYB domain class transcription factor [Malus domestica]
CUFF27.408.1	--	--	--	--	--	--
CUFF27.42.1	--	--	--	--	--	hypothetical protein PRUPE_ppa022794mg, partial [Prunus persica]
CUFF27.423.1	--	--	--	--	--	--
CUFF27.434.2	[T]	Signal transduction mechanisms	Cellular Component: Golgi apparatus (GO:0005794);; Cellular Component: plasma membrane (GO:0005886);; Biological Process: phosphate ion transport (GO:0006817);; Biological Process: cellular response to starvation (GO:0009267);; Cellular Component: membrane (GO:0016020);; Cellular Component: integral component of membrane (GO:0016021);; Biological Process: cellular biosynthetic process (GO:0044249…	--	Phosphate transporter PHO1-2 OS=Oryza sativa subsp. japonica (Rice) PE=2 SV=1	PREDICTED: SPX and EXS domain-containing protein 5-like [Fragaria vesca subsp. vesca]
CUFF27.444.1	--	--	--	--	--	hypothetical protein PRUPE_ppa022768mg, partial [Prunus persica]
CUFF27.457.2	[J]	Translation, ribosomal structure and biogenesis	Molecular Function: structural constituent of ribosome (GO:0003735);; Biological Process: pentose-phosphate shunt (GO:0006098);; Biological Process: DNA-templated transcription, elongation (GO:0006354);; Biological Process: rRNA processing (GO:0006364);; Biological Process: translation (GO:0006412);; Cellular Component: chloroplast stroma (GO:0009570);; Biological Process: plastid organization (G…	--	50S ribosomal protein L6, chloroplastic (Precursor) GN=YUP8H12.20 OS=Arabidopsis thaliana (Mouse-ear cress) PE=2 SV=1	hypothetical protein PRUPE_ppa011034mg [Prunus persica]
CUFF27.498.1	--	--	Cellular Component: mitochondrion (GO:0005739);; Biological Process: organelle organization (GO:0006996);; Biological Process: meiotic nuclear division (GO:0007126);; Cellular Component: chloroplast (GO:0009507);; Biological Process: sugar mediated signaling pathway (GO:0010182);; Biological Process: chloroplast RNA processing (GO:0031425);; Biological Process: mitochondrial mRNA modification (GO…	--	Putative pentatricopeptide repeat-containing protein At1g10330 GN=PCMP-E71 OS=Arabidopsis thaliana (Mouse-ear cress) PE=3 SV=1	hypothetical protein PRUPE_ppa023408mg [Prunus persica]
CUFF27.50.1	--	--	--	--	--	--
CUFF27.569.1	--	--	--	--	--	--
CUFF27.634.1	--	--	--	--	--	--
CUFF27.638.1	--	--	Molecular Function: protein binding (GO:0005515);; Cellular Component: vacuole (GO:0005773);; Cellular Component: plasma membrane (GO:0005886);; Cellular Component: plasmodesma (GO:0009506);; Biological Process: cell wall biogenesis (GO:0042546);; Cellular Component: intracellular membrane-bounded organelle (GO:0043231);; Molecular Function: galacturonate binding (GO:0048032);;	--	Remorin OS=Solanum tuberosum (Potato) PE=1 SV=1	hypothetical protein PRUPE_ppa025568mg, partial [Prunus persica]
CUFF27.646.1	--	--	--	--	--	--
CUFF27.670.1	--	--	--	--	--	hypothetical protein PRUPE_ppa005040mg [Prunus persica]
CUFF27.681.1	--	--	--	--	--	--
CUFF27.696.2	--	--	Molecular Function: nucleotide binding (GO:0000166);; Cellular Component: vacuolar membrane (GO:0005774);; Biological Process: transport (GO:0006810);; Biological Process: cellular process (GO:0009987);; Molecular Function: ATPase activity (GO:0016887);; Biological Process: single-organism metabolic process (GO:0044710);;	K05674|5e-84|pop:POPTR_758007|multidrug resistance protein ABC transporter family	ABC transporter C family member 13 GN=T5E7.1 OS=Arabidopsis thaliana (Mouse-ear cress) PE=2 SV=3	PREDICTED: ABC transporter C family member 13-like [Fragaria vesca subsp. vesca]
CUFF27.76.1	[H]	Coenzyme transport and metabolism	Molecular Function: protein binding (GO:0005515);; Cellular Component: nucleus (GO:0005634);; Biological Process: DNA metabolic process (GO:0006259);; Biological Process: response to stress (GO:0006950);; Biological Process: protein sumoylation (GO:0016925);; Molecular Function: SUMO activating enzyme activity (GO:0019948);; Biological Process: cellular macromolecule biosynthetic process (GO:0034…	K10684|0.0|vvi:100268076|hypothetical protein LOC100268076	SUMO-activating enzyme subunit 1A GN=F13M23.80 OS=Arabidopsis thaliana (Mouse-ear cress) PE=2 SV=1	PREDICTED: SUMO-activating enzyme subunit 1A-like [Fragaria vesca subsp. vesca]
CUFF27.8.1	[RTKL]	--	Biological Process: MAPK cascade (GO:0000165);; Molecular Function: peptide receptor activity (GO:0001653);; Biological Process: response to molecule of bacterial origin (GO:0002237);; Biological Process: immune response-regulating signaling pathway (GO:0002764);; Molecular Function: guanylate cyclase activity (GO:0004383);; Molecular Function: protein serine/threonine kinase activity (GO:0004674…	--	Probable LRR receptor-like serine/threonine-protein kinase At3g47570 (Precursor) GN=At3g47570 OS=Arabidopsis thaliana (Mouse-ear cress) PE=1 SV=1	hypothetical protein PRUPE_ppa000709mg [Prunus persica]
CUFF28.11.2	--	--	--	--	B2 protein OS=Daucus carota (Carrot) PE=2 SV=1	PREDICTED: uncharacterized protein LOC101291205 [Fragaria vesca subsp. vesca]
CUFF28.141.1	--	--	Biological Process: RNA methylation (GO:0001510);; Molecular Function: dolichyl-diphosphooligosaccharide-protein glycotransferase activity (GO:0004579);; Cellular Component: extracellular region (GO:0005576);; Cellular Component: nucleolus (GO:0005730);; Cellular Component: vacuolar membrane (GO:0005774);; Cellular Component: Golgi apparatus (GO:0005794);; Cellular Component: plasma membrane (GO:…	K12670|0.0|vvi:100250299|hypothetical protein LOC100250299	Dolichyl-diphosphooligosaccharide--protein glycosyltransferase 48 kDa subunit (Precursor) GN=MSN2.7 OS=Arabidopsis thaliana (Mouse-ear cress) PE=2 SV=1	hypothetical protein PRUPE_ppa005938mg [Prunus persica]
CUFF28.175.1	[U]	Intracellular trafficking, secretion, and vesicular transport	Molecular Function: structural molecule activity (GO:0005198);; Molecular Function: protein binding (GO:0005515);; Cellular Component: nucleus (GO:0005634);; Cellular Component: endoplasmic reticulum (GO:0005783);; Cellular Component: endoplasmic reticulum membrane (GO:0005789);; Cellular Component: cytosol (GO:0005829);; Cellular Component: plasma membrane (GO:0005886);; Biological Process: N-te…	--	Vesicle-associated protein 1-3 GN=PVA13 OS=Arabidopsis thaliana (Mouse-ear cress) PE=2 SV=1	hypothetical protein PRUPE_ppa010720mg [Prunus persica]
CUFF28.188.1	[O]	Posttranslational modification, protein turnover, chaperones	Cellular Component: ubiquitin ligase complex (GO:0000151);; Molecular Function: ubiquitin-protein transferase activity (GO:0004842);; Cellular Component: nucleus (GO:0005634);; Biological Process: response to chemical (GO:0042221);; Biological Process: protein ubiquitination involved in ubiquitin-dependent protein catabolic process (GO:0042787);; Biological Process: single-organism cellular proce…	K10588|0.0|vvi:100247661|hypothetical protein LOC100247661	E3 ubiquitin-protein ligase UPL7 GN=UPL7 OS=Arabidopsis thaliana (Mouse-ear cress) PE=2 SV=1	hypothetical protein PRUPE_ppa000451mg [Prunus persica]
CUFF28.198.1	--	--	--	--	--	T4.14 [Malus x robusta]
CUFF28.202.1	--	--	Molecular Function: structural constituent of ribosome (GO:0003735);; Cellular Component: cell wall (GO:0005618);; Biological Process: translation (GO:0006412);; Cellular Component: chloroplast (GO:0009507);; Biological Process: plant-type cell wall organization (GO:0009664);; Biological Process: auxin homeostasis (GO:0010252);; Cellular Component: membrane (GO:0016020);; Biological Process: arom…	K02947|1e-13|rcu:RCOM_1688110|40S ribosomal protein S10, putative	40S ribosomal protein S10-2 GN=RPS10B OS=Arabidopsis thaliana (Mouse-ear cress) PE=2 SV=1	PREDICTED: 40S ribosomal protein S10-like [Cucumis sativus]
CUFF28.235.1	--	--	Molecular Function: DNA binding (GO:0003677);; Molecular Function: sequence-specific DNA binding transcription factor activity (GO:0003700);; Cellular Component: nucleus (GO:0005634);; Biological Process: regulation of transcription, DNA-templated (GO:0006355);; Cellular Component: chloroplast envelope (GO:0009941);; Biological Process: regulation of vegetative phase change (GO:0010321);; Biologi…	--	Squamosa promoter-binding-like protein 12 GN=SPL12 OS=Arabidopsis thaliana (Mouse-ear cress) PE=1 SV=1	hypothetical protein PRUPE_ppa000792mg [Prunus persica]
CUFF28.247.2	--	--	Molecular Function: nucleic acid binding (GO:0003676);; Molecular Function: zinc ion binding (GO:0008270);;	--	Protein FAR1-RELATED SEQUENCE 4 GN=FRS4 OS=Arabidopsis thaliana (Mouse-ear cress) PE=2 SV=2	hypothetical protein PRUPE_ppa001897mg [Prunus persica]
CUFF28.249.3	[RTKL]	--	Biological Process: cytokinesis by cell plate formation (GO:0000911);; Molecular Function: protein serine/threonine kinase activity (GO:0004674);; Molecular Function: calmodulin-dependent protein kinase activity (GO:0004683);; Molecular Function: protein tyrosine kinase activity (GO:0004713);; Molecular Function: protein binding (GO:0005515);; Molecular Function: ATP binding (GO:0005524);; Cellul…	--	CBL-interacting serine/threonine-protein kinase 1 GN=MKP6.6 OS=Arabidopsis thaliana (Mouse-ear cress) PE=1 SV=2	hypothetical protein PRUPE_ppa005480mg [Prunus persica]
CUFF28.256.1	--	--	Cellular Component: mitochondrion (GO:0005739);; Biological Process: microtubule nucleation (GO:0007020);; Biological Process: response to xenobiotic stimulus (GO:0009410);; Cellular Component: chloroplast (GO:0009507);; Biological Process: embryo sac egg cell differentiation (GO:0009560);; Biological Process: thylakoid membrane organization (GO:0010027);; Biological Process: sugar mediated signa…	--	Pentatricopeptide repeat-containing protein At5g19020, mitochondrial (Precursor) GN=PCMP-E42 OS=Arabidopsis thaliana (Mouse-ear cress) PE=2 SV=1	hypothetical protein PRUPE_ppa018015mg [Prunus persica]
CUFF28.327.1	--	--	--	--	B2 protein OS=Daucus carota (Carrot) PE=2 SV=1	hypothetical protein PRUPE_ppa006802mg [Prunus persica]
CUFF28.337.1	--	--	--	--	--	hypothetical protein PRUPE_ppa000617mg [Prunus persica]
CUFF28.34.1	--	--	--	--	--	PREDICTED: uncharacterized protein LOC101312515 [Fragaria vesca subsp. vesca]
CUFF28.350.1	[O]	Posttranslational modification, protein turnover, chaperones	Cellular Component: plasma membrane (GO:0005886);; Cellular Component: chloroplast (GO:0009507);; Biological Process: response to ethylene (GO:0009723);; Molecular Function: glutaminyl-peptide cyclotransferase activity (GO:0016603);; Biological Process: peptidyl-pyroglutamic acid biosynthetic process, using glutaminyl-peptide cyclotransferase (GO:0017186);; Biological Process: negative regulation…	--	Glutaminyl-peptide cyclotransferase GN=L73G19.100 OS=Arabidopsis thaliana (Mouse-ear cress) PE=1 SV=1	hypothetical protein PRUPE_ppa008785mg [Prunus persica]
CUFF28.370.1	--	--	Cellular Component: nucleus (GO:0005634);; Cellular Component: cytosol (GO:0005829);; Biological Process: tryptophan catabolic process (GO:0006569);; Biological Process: protein targeting to membrane (GO:0006612);; Biological Process: iron ion transport (GO:0006826);; Biological Process: metabolic process (GO:0008152);; Biological Process: toxin catabolic process (GO:0009407);; Biological Process…	--	UDP-glycosyltransferase 88A1 GN=UGT88A1 OS=Arabidopsis thaliana (Mouse-ear cress) PE=2 SV=1	hypothetical protein PRUPE_ppa005075mg [Prunus persica]
CUFF28.371.1	--	--	Biological Process: MAPK cascade (GO:0000165);; Biological Process: nuclear-transcribed mRNA poly(A) tail shortening (GO:0000289);; Biological Process: cell morphogenesis (GO:0000902);; Biological Process: defense response to insect (GO:0002213);; Biological Process: respiratory burst involved in defense response (GO:0002679);; Molecular Function: nucleic acid binding (GO:0003676);; Molecular Fun…	--	Probable CCR4-associated factor 1 homolog 9 GN=CAF1-9 OS=Arabidopsis thaliana (Mouse-ear cress) PE=2 SV=1	hypothetical protein PRUPE_ppa009651mg [Prunus persica]
CUFF28.39.1	--	--	Molecular Function: ubiquitin-protein transferase activity (GO:0004842);; Molecular Function: protein binding (GO:0005515);; Cellular Component: nucleus (GO:0005634);; Biological Process: response to water deprivation (GO:0009414);; Biological Process: protein autoubiquitination (GO:0051865);;	--	E3 ubiquitin protein ligase DRIP1 GN=DRIP1 OS=Arabidopsis thaliana (Mouse-ear cress) PE=1 SV=2	unnamed protein product [Vitis vinifera]
CUFF28.396.2	--	--	Molecular Function: DNA binding (GO:0003677);; Cellular Component: nucleus (GO:0005634);; Molecular Function: protein dimerization activity (GO:0046983);;	--	--	PREDICTED: uncharacterized protein LOC101298657 [Fragaria vesca subsp. vesca]
CUFF28.414.1	--	--	--	--	--	--
CUFF28.415.1	--	--	--	--	--	--
CUFF28.422.2	--	--	Molecular Function: galactokinase activity (GO:0004335);; Molecular Function: ATP binding (GO:0005524);; Cellular Component: cytosol (GO:0005829);; Biological Process: galactose metabolic process (GO:0006012);; Biological Process: RNA processing (GO:0006396);; Cellular Component: plasmodesma (GO:0009506);; Molecular Function: L-arabinokinase activity (GO:0009702);; Biological Process: arabinose m…	K12446|0.0|vvi:100267958|hypothetical protein LOC100267958	L-arabinokinase OS=Arabidopsis thaliana (Mouse-ear cress) PE=1 SV=1	hypothetical protein PRUPE_ppa000820mg [Prunus persica]
CUFF28.435.1	--	--	--	--	--	hypothetical protein PRUPE_ppa008012mg [Prunus persica]
CUFF28.447.1	--	--	--	--	--	hypothetical protein PRUPE_ppa019439mg [Prunus persica]
CUFF28.448.2	--	--	Cellular Component: cell wall (GO:0005618);; Cellular Component: plasma membrane (GO:0005886);; Biological Process: response to stress (GO:0006950);; Biological Process: megasporogenesis (GO:0009554);; Biological Process: anatomical structure morphogenesis (GO:0009653);; Biological Process: root development (GO:0048364);; Biological Process: cell development (GO:0048468);; Biological Process: dev…	--	CYSTM1 family protein A GN=At2g41420 OS=Arabidopsis thaliana (Mouse-ear cress) PE=3 SV=1	PREDICTED: CYSTM1 family protein A-like [Fragaria vesca subsp. vesca]
CUFF28.467.1	--	--	Molecular Function: protein binding (GO:0005515);; Cellular Component: nucleolus (GO:0005730);; Biological Process: fatty acid catabolic process (GO:0009062);; Biological Process: response to salt stress (GO:0009651);; Biological Process: response to abscisic acid (GO:0009737);;	K14324|1e-78|vvi:100250532|similar to Os02g0122000	Histone deacetylase complex subunit SAP18 GN=At2g45640 OS=Arabidopsis thaliana (Mouse-ear cress) PE=1 SV=1	hypothetical protein PRUPE_ppa012935mg [Prunus persica]
CUFF28.481.1	--	--	Biological Process: MAPK cascade (GO:0000165);; Molecular Function: core promoter proximal region sequence-specific DNA binding (GO:0000987);; Molecular Function: sequence-specific DNA binding transcription factor activity (GO:0003700);; Molecular Function: protein binding (GO:0005515);; Cellular Component: nucleus (GO:0005634);; Biological Process: protein targeting to membrane (GO:0006612);; Bi…	--	Transcription factor TCP9 GN=TCP9 OS=Arabidopsis thaliana (Mouse-ear cress) PE=2 SV=1	hypothetical protein PRUPE_ppa015342mg, partial [Prunus persica]
CUFF28.484.3	[OD]	--	Cellular Component: ubiquitin ligase complex (GO:0000151);; Molecular Function: ubiquitin-protein transferase activity (GO:0004842);; Molecular Function: protein binding (GO:0005515);; Cellular Component: nucleus (GO:0005634);; Molecular Function: zinc ion binding (GO:0008270);; Biological Process: response to auxin (GO:0009733);; Biological Process: photorespiration (GO:0009853);; Biological Pro…	K03868|7e-72|pop:POPTR_836177|hypothetical protein	RING-box protein 1a GN=F7C8.160 OS=Arabidopsis thaliana (Mouse-ear cress) PE=1 SV=1	PREDICTED: RING-box protein 1a-like [Fragaria vesca subsp. vesca]
CUFF28.486.2	--	--	Cellular Component: Golgi apparatus (GO:0005794);; Cellular Component: membrane (GO:0016020);;	--	--	hypothetical protein PRUPE_ppa016978mg [Prunus persica]
CUFF28.507.1	--	--	--	--	--	hypothetical protein PRUPE_ppa011394mg [Prunus persica]
CUFF28.509.1	--	--	Biological Process: MAPK cascade (GO:0000165);; Cellular Component: vacuole (GO:0005773);; Biological Process: regulation of transcription, DNA-templated (GO:0006355);; Biological Process: protein targeting to membrane (GO:0006612);; Cellular Component: plastid (GO:0009536);; Biological Process: systemic acquired resistance, salicylic acid mediated signaling pathway (GO:0009862);; Biological Proc…	--	Chlorophyllase-2, chloroplastic (Precursor) GN=CLH2 OS=Arabidopsis thaliana (Mouse-ear cress) PE=1 SV=1	PREDICTED: chlorophyllase-2, chloroplastic-like [Fragaria vesca subsp. vesca]
CUFF28.510.1	--	--	Molecular Function: nuclease activity (GO:0004518);; Molecular Function: peptidase activity (GO:0008233);; Molecular Function: nucleotidyltransferase activity (GO:0016779);; Molecular Function: metal ion binding (GO:0046872);; Biological Process: nucleic acid metabolic process (GO:0090304);;	--	Endonuclease OS=Nicotiana tabacum (Common tobacco) PE=2 SV=1	polyprotein [Prunus avium]
CUFF28.524.1	--	--	Cellular Component: extracellular region (GO:0005576);; Biological Process: pathogenesis (GO:0009405);;	--	--	PREDICTED: uncharacterized protein LOC100241465 [Vitis vinifera]
CUFF28.543.1	--	--	--	--	--	T3.4 [Malus x robusta]
CUFF28.55.1	--	--	Cellular Component: mitochondrion (GO:0005739);; Cellular Component: membrane (GO:0016020);;	--	--	hypothetical protein PRUPE_ppa014538mg [Prunus persica]
CUFF28.562.1	--	--	--	--	--	putative disease resistance gene analog NBS-LRR [Malus prunifolia]
CUFF28.564.1	--	--	Molecular Function: serine-type endopeptidase activity (GO:0004252);; Cellular Component: cell wall (GO:0005618);; Biological Process: proteolysis (GO:0006508);; Biological Process: asymmetric cell division (GO:0008356);; Cellular Component: plant-type cell wall (GO:0009505);; Cellular Component: external side of plasma membrane (GO:0009897);; Biological Process: stomatal complex morphogenesis (G…	--	Subtilisin-like protease (Precursor) GN=K8K14.8 OS=Arabidopsis thaliana (Mouse-ear cress) PE=1 SV=1	hypothetical protein PRUPE_ppa1027166mg [Prunus persica]
CUFF28.606.3	--	--	--	--	--	--
CUFF28.7.1	--	--	Biological Process: microtubule bundle formation (GO:0001578);; Cellular Component: nucleus (GO:0005634);; Biological Process: ion transport (GO:0006811);; Biological Process: cell cycle (GO:0007049);; Biological Process: establishment or maintenance of cell polarity (GO:0007163);; Biological Process: multidimensional cell growth (GO:0009825);; Biological Process: root morphogenesis (GO:0010015);…	--	Protein WVD2-like 1 GN=WDL1 OS=Arabidopsis thaliana (Mouse-ear cress) PE=2 SV=1	PREDICTED: uncharacterized protein LOC101300956 [Fragaria vesca subsp. vesca]
CUFF28.70.2	--	--	--	--	--	hypothetical protein PRUPE_ppa024181mg [Prunus persica]
CUFF28.73.1	[S]	Function unknown	Cellular Component: integral component of membrane (GO:0016021);;	--	--	hypothetical protein PRUPE_ppa012722mg [Prunus persica]
CUFF28.94.2	[KL]	--	Molecular Function: DNA binding (GO:0003677);; Molecular Function: helicase activity (GO:0004386);; Molecular Function: ATP binding (GO:0005524);; Cellular Component: nucleus (GO:0005634);; Cellular Component: membrane (GO:0016020);; Molecular Function: transferase activity (GO:0016740);; Cellular Component: intracellular part (GO:0044424);; Biological Process: single-organism process (GO:0044699…	K14439|6e-44|ath:AT2G02090|ETL1	ATP-dependent helicase BRM GN=BRM OS=Arabidopsis thaliana (Mouse-ear cress) PE=1 SV=1	hypothetical protein PRUPE_ppa001977mg [Prunus persica]
CUFF29.1.1	--	--	--	--	--	--
CUFF29.10.1	--	--	--	--	--	--
CUFF29.130.1	--	--	Biological Process: cell morphogenesis (GO:0000902);; Cellular Component: nucleus (GO:0005634);; Biological Process: photomorphogenesis (GO:0009640);; Biological Process: negative regulation of flower development (GO:0009910);; Biological Process: cullin deneddylation (GO:0010388);; Biological Process: cell growth (GO:0016049);; Biological Process: protein ubiquitination (GO:0016567);; Biological…	--	Formin-like protein 3 OS=Oryza sativa subsp. japonica (Rice) PE=2 SV=2	hypothetical protein PRUPE_ppa002145mg [Prunus persica]
CUFF29.134.1	[C]	Energy production and conversion	Molecular Function: malate dehydrogenase (decarboxylating) (NAD+) activity (GO:0004471);; Molecular Function: malate dehydrogenase (decarboxylating) (NADP+) activity (GO:0004473);; Molecular Function: ATP binding (GO:0005524);; Cellular Component: cell wall (GO:0005618);; Cellular Component: mitochondrion (GO:0005739);; Cellular Component: vacuolar membrane (GO:0005774);; Cellular Component: cyto…	K00029|0.0|rcu:RCOM_1489870|malic enzyme, putative (EC:1.1.1.40)	NADP-dependent malic enzyme 4, chloroplastic (Precursor) GN=NADP-ME4 OS=Arabidopsis thaliana (Mouse-ear cress) PE=1 SV=1	NADP-dependent malic enzyme [Pyrus pyrifolia]
CUFF29.137.1	--	--	Molecular Function: nucleic acid binding (GO:0003676);; Molecular Function: binding (GO:0005488);; Molecular Function: zinc ion binding (GO:0008270);; Biological Process: DNA integration (GO:0015074);; Molecular Function: transferase activity (GO:0016740);; Molecular Function: hydrolase activity (GO:0016787);; Biological Process: macromolecule metabolic process (GO:0043170);; Biological Process: …	--	Endonuclease OS=Nicotiana tabacum (Common tobacco) PE=2 SV=1	putative gag-pol polyprotein [Fragaria x ananassa]
CUFF29.16.1	--	--	--	--	--	hypothetical protein PRUPE_ppa013763mg [Prunus persica]
CUFF29.171.1	--	--	Cellular Component: chloroplast envelope (GO:0009941);; Biological Process: regulation of meristem growth (GO:0010075);;	--	--	hypothetical protein PRUPE_ppa021820mg [Prunus persica]
CUFF29.173.1	[C]	Energy production and conversion	Biological Process: pentose-phosphate shunt (GO:0006098);; Molecular Function: electron carrier activity (GO:0009055);; Cellular Component: chloroplast thylakoid membrane (GO:0009535);; Biological Process: photosynthetic electron transport in photosystem I (GO:0009773);; Cellular Component: NAD(P)H dehydrogenase complex (plastoquinone) (GO:0010598);; Biological Process: starch biosynthetic proces…	--	--	hypothetical protein PRUPE_ppa011732mg [Prunus persica]
CUFF29.187.1	--	--	Biological Process: microtubule cytoskeleton organization (GO:0000226);; Biological Process: cytokinesis by cell plate formation (GO:0000911);; Cellular Component: nucleus (GO:0005634);; Cellular Component: spindle microtubule (GO:0005876);; Molecular Function: microtubule minus-end binding (GO:0051011);;	--	--	hypothetical protein PRUPE_ppa005986mg [Prunus persica]
CUFF29.188.1	[IQ]	--	Cellular Component: nucleus (GO:0005634);; Cellular Component: mitochondrion (GO:0005739);; Cellular Component: cytosol (GO:0005829);; Biological Process: multicellular organismal development (GO:0007275);; Biological Process: metabolic process (GO:0008152);; Molecular Function: o-succinylbenzoate-CoA ligase activity (GO:0008756);; Cellular Component: membrane (GO:0016020);; Molecular Function: A…	--	Malonate--CoA ligase GN=AAE13 OS=Arabidopsis thaliana (Mouse-ear cress) PE=1 SV=1	PREDICTED: malonate--CoA ligase-like [Fragaria vesca subsp. vesca]
CUFF29.202.1	--	--	Molecular Function: DNA binding (GO:0003677);; Molecular Function: RNA binding (GO:0003723);; Molecular Function: RNA-directed DNA polymerase activity (GO:0003964);; Biological Process: RNA-dependent DNA replication (GO:0006278);; Molecular Function: ion binding (GO:0043167);;	--	--	putative RNA-directed DNA polymerase (Reverse transcriptase) [Malus domestica]
CUFF29.210.1	--	--	--	--	--	--
CUFF29.212.2	[J]	Translation, ribosomal structure and biogenesis	Biological Process: RNA methylation (GO:0001510);; Molecular Function: structural constituent of ribosome (GO:0003735);; Biological Process: translation (GO:0006412);; Molecular Function: rRNA binding (GO:0019843);; Cellular Component: cytosolic large ribosomal subunit (GO:0022625);; Biological Process: ribosome biogenesis (GO:0042254);; Molecular Function: metal ion binding (GO:0046872);;	K02922|6e-66|pop:POPTR_705727|hypothetical protein	60S ribosomal protein L37-3 GN=RPL37C OS=Arabidopsis thaliana (Mouse-ear cress) PE=2 SV=1	hypothetical protein PRUPE_ppa013930mg [Prunus persica]
CUFF29.255.4	--	--	--	--	--	--
CUFF29.327.1	[L]	Replication, recombination and repair	Molecular Function: binding (GO:0005488);;	--	--	hypothetical protein PRUPE_ppa025991mg [Prunus persica]
CUFF29.333.2	--	--	Molecular Function: nucleotide binding (GO:0000166);; Biological Process: regulation of alternative mRNA splicing, via spliceosome (GO:0000381);; Cellular Component: cytoplasmic mRNA processing body (GO:0000932);; Molecular Function: RNA binding (GO:0003723);; Cellular Component: nucleus (GO:0005634);; Biological Process: regulation of translation (GO:0006417);; Biological Process: seed germinati…	--	Polypyrimidine tract-binding protein homolog 1 GN=PTB OS=Arabidopsis thaliana (Mouse-ear cress) PE=2 SV=1	hypothetical protein PRUPE_ppa004961mg [Prunus persica]
CUFF29.336.1	--	--	--	--	--	--
CUFF29.397.1	--	--	Biological Process: protein import into nucleus, translocation (GO:0000060);; Biological Process: MAPK cascade (GO:0000165);; Molecular Function: translation repressor activity, nucleic acid binding (GO:0000900);; Molecular Function: DNA binding (GO:0003677);; Molecular Function: sequence-specific DNA binding transcription factor activity (GO:0003700);; Cellular Component: nucleus (GO:0005634);; …	--	MADS-box protein AGL24 GN=AGL24 OS=Arabidopsis thaliana (Mouse-ear cress) PE=1 SV=1	dormancy-associated MADS-box transcription factor [Pyrus pyrifolia var. culta]
CUFF29.449.1	--	--	--	--	--	hypothetical protein PRUPE_ppa013785mg [Prunus persica]
CUFF29.450.1	--	--	--	--	--	--
CUFF29.469.1	--	--	Molecular Function: DNA binding (GO:0003677);; Molecular Function: protein binding (GO:0005515);; Cellular Component: nuclear envelope (GO:0005635);; Biological Process: red, far-red light phototransduction (GO:0009585);; Biological Process: jasmonic acid mediated signaling pathway (GO:0009867);; Biological Process: positive regulation of flower development (GO:0009911);; Biological Process: resp…	--	Glutenin, low molecular weight subunit (Precursor) OS=Triticum aestivum (Wheat) PE=3 SV=1	hypothetical protein PRUPE_ppa004547mg [Prunus persica]
CUFF29.477.1	--	--	Cellular Component: mitochondrion (GO:0005739);; Cellular Component: Golgi apparatus (GO:0005794);; Cellular Component: Golgi stack (GO:0005795);; Molecular Function: galactosyltransferase activity (GO:0008378);; Molecular Function: transferase activity, transferring glycosyl groups (GO:0016757);;	--	Uncharacterized protein At4g19900 GN=At4g19900 OS=Arabidopsis thaliana (Mouse-ear cress) PE=2 SV=1	PREDICTED: uncharacterized protein At4g19900-like [Fragaria vesca subsp. vesca]
CUFF29.482.1	--	--	Biological Process: proteolysis (GO:0006508);; Molecular Function: peptidase activity (GO:0008233);;	--	--	hypothetical protein PRUPE_ppa003262mg [Prunus persica]
CUFF29.490.2	--	--	Cellular Component: nucleus (GO:0005634);; Molecular Function: transferase activity (GO:0016740);;	K10745|4e-60|pop:POPTR_586752|hypothetical protein	--	hypothetical protein PRUPE_ppa012447mg [Prunus persica]
CUFF29.491.1	--	--	--	--	--	hypothetical protein PRUPE_ppa011456mg [Prunus persica]
CUFF29.50.1	--	--	Molecular Function: iron ion binding (GO:0005506);; Biological Process: DNA-templated transcription, elongation (GO:0006354);; Molecular Function: electron carrier activity (GO:0009055);; Cellular Component: chloroplast thylakoid membrane (GO:0009535);; Cellular Component: photosystem II reaction center (GO:0009539);; Cellular Component: photosystem II oxygen evolving complex (GO:0009654);; Biolo…	K02707|7e-57|vvi:4025054|psbE	Cytochrome b559 subunit alpha GN=psbE OS=Vitis vinifera (Grape) PE=3 SV=1	photosystem II protein V [Arabidopsis thaliana]
CUFF29.522.1	--	--	Molecular Function: nucleic acid binding (GO:0003676);; Biological Process: DNA integration (GO:0015074);;	--	--	hypothetical protein VITISV_015109 [Vitis vinifera]
CUFF29.56.1	[C]	Energy production and conversion	Molecular Function: iron ion binding (GO:0005506);; Cellular Component: plasma membrane (GO:0005886);; Biological Process: transport (GO:0006810);; Molecular Function: NADH dehydrogenase (ubiquinone) activity (GO:0008137);; Cellular Component: chloroplast thylakoid membrane (GO:0009535);; Biological Process: photosynthesis, light reaction (GO:0019684);; Molecular Function: quinone binding (GO:004…	K05582|1e-155|vvi:4025142|ndhK	NAD(P)H-quinone oxidoreductase subunit K, chloroplastic GN=ndhK OS=Morus indica (Mulberry) PE=3 SV=2	NADH-plastoquinone oxidoreductase subunit K [Pyrus pyrifolia]
CUFF29.58.1	[J]	Translation, ribosomal structure and biogenesis	Molecular Function: structural constituent of ribosome (GO:0003735);; Cellular Component: mitochondrion (GO:0005739);; Biological Process: translation (GO:0006412);; Cellular Component: chloroplast (GO:0009507);; Cellular Component: small ribosomal subunit (GO:0015935);; Molecular Function: rRNA binding (GO:0019843);;	K02986|1e-132|pop:Poptr_cp024|rps4	30S ribosomal protein S4, chloroplastic GN=rps4 OS=Eucalyptus globulus subsp. globulus (Tasmanian blue gum) PE=3 SV=1	ribosomal protein S4 [Pyrus pyrifolia]
CUFF29.75.1	--	--	Cellular Component: mitochondrion (GO:0005739);; Cellular Component: chloroplast (GO:0009507);; Molecular Function: hydrolase activity (GO:0016787);;	--	--	hypothetical protein VITISV_039385 [Vitis vinifera]
CUFF29.98.1	[M]	Cell wall/membrane/envelope biogenesis	--	--	Sulfated surface glycoprotein 185 (Precursor) OS=Volvox carteri (Green alga) PE=1 SV=1	anther-specific protein ASG2 [Malus domestica]
CUFF3.112.1	--	--	Molecular Function: alpha-mannosidase activity (GO:0004559);; Cellular Component: endosome (GO:0005768);; Cellular Component: Golgi apparatus (GO:0005794);; Cellular Component: trans-Golgi network (GO:0005802);; Cellular Component: plasma membrane (GO:0005886);; Biological Process: N-glycan processing (GO:0006491);; Biological Process: response to cytokinin (GO:0009735);; Molecular Function: hydr…	K01230|0.0|rcu:RCOM_1302160|mannosyl-oligosaccharide alpha-1,2-mannosidase, putative (EC:3.2.1.113)	Mannosyl-oligosaccharide 1,2-alpha-mannosidase MNS1 OS=Arabidopsis thaliana (Mouse-ear cress) PE=1 SV=1	hypothetical protein PRUPE_ppa026880mg, partial [Prunus persica]
CUFF3.14.1	--	--	Molecular Function: phospholipase A2 activity (GO:0004623);; Molecular Function: calcium ion binding (GO:0005509);; Cellular Component: extracellular region (GO:0005576);; Cellular Component: mitochondrion (GO:0005739);; Cellular Component: vacuole (GO:0005773);; Cellular Component: endoplasmic reticulum (GO:0005783);; Cellular Component: Golgi apparatus (GO:0005794);; Biological Process: lipid m…	K01047|2e-72|rcu:RCOM_0893800|Phospholipase A21 (EC:3.1.1.4)	Phospholipase A2-alpha (Precursor) GN=PLA2-ALPHA OS=Arabidopsis thaliana (Mouse-ear cress) PE=1 SV=1	hypothetical protein PRUPE_ppa010877mg [Prunus persica]
CUFF3.141.1	--	--	--	--	--	--
CUFF3.146.1	--	--	--	--	Uncharacterized protein At4g15970 GN=At4g15970 OS=Arabidopsis thaliana (Mouse-ear cress) PE=2 SV=1	hypothetical protein PRUPE_ppa006741mg [Prunus persica]
CUFF3.161.1	--	--	Cellular Component: nucleus (GO:0005634);; Cellular Component: cytoplasm (GO:0005737);;	--	--	hypothetical protein PRUPE_ppa009212mg [Prunus persica]
CUFF3.18.1	--	--	Biological Process: protein import into nucleus, translocation (GO:0000060);; Biological Process: regionalization (GO:0003002);; Molecular Function: DNA binding (GO:0003677);; Molecular Function: sequence-specific DNA binding transcription factor activity (GO:0003700);; Cellular Component: nucleus (GO:0005634);; Cellular Component: cytoplasm (GO:0005737);; Biological Process: regulation of transc…	--	MADS-box protein SOC1 GN=F17K2.19 OS=Arabidopsis thaliana (Mouse-ear cress) PE=1 SV=1	MADS domain class transcription factor [Malus domestica]
CUFF3.211.1	[P]	Inorganic ion transport and metabolism	Molecular Function: inward rectifier potassium channel activity (GO:0005242);; Molecular Function: calcium ion binding (GO:0005509);; Cellular Component: nucleus (GO:0005634);; Biological Process: ion transport (GO:0006811);; Biological Process: purine nucleobase transport (GO:0006863);; Cellular Component: chloroplast (GO:0009507);; Cellular Component: plant-type vacuole membrane (GO:0009705);; …	--	Two-pore potassium channel 5 GN=T7B11.10 OS=Arabidopsis thaliana (Mouse-ear cress) PE=1 SV=1	hypothetical protein PRUPE_ppa023309mg [Prunus persica]
CUFF3.224.1	--	--	Cellular Component: nucleus (GO:0005634);; Biological Process: tRNA processing (GO:0008033);; Molecular Function: methyltransferase activity (GO:0008168);; Biological Process: methylation (GO:0032259);;	--	--	hypothetical protein PRUPE_ppa005383mg [Prunus persica]
CUFF3.225.1	[O]	Posttranslational modification, protein turnover, chaperones	Molecular Function: structural constituent of ribosome (GO:0003735);; Cellular Component: nucleus (GO:0005634);; Cellular Component: ribosome (GO:0005840);; Biological Process: translation (GO:0006412);; Cellular Component: cytosolic small ribosomal subunit (GO:0022627);; Molecular Function: metal ion binding (GO:0046872);;	K02977|1e-112|rcu:RCOM_1344350|ubiquitin, putative	40S ribosomal protein S27a (Precursor) GN=UBI3 OS=Solanum tuberosum (Potato) PE=2 SV=2	PREDICTED: ubiquitin-40S ribosomal protein S27a-like [Fragaria vesca subsp. vesca]
CUFF3.234.1	[T]	Signal transduction mechanisms	Biological Process: response to superoxide (GO:0000303);; Molecular Function: protein binding (GO:0005515);; Cellular Component: nucleus (GO:0005634);; Cellular Component: cytosol (GO:0005829);; Cellular Component: plasma membrane (GO:0005886);; Biological Process: cell death (GO:0008219);; Biological Process: salicylic acid mediated signaling pathway (GO:0009863);; Biological Process: ethylene-a…	K01104|3e-65|vvi:100259847|hypothetical protein LOC100259847	Protein-tyrosine-phosphatase PTP1 GN=PTP1 OS=Arabidopsis thaliana (Mouse-ear cress) PE=1 SV=1	hypothetical protein PRUPE_ppa016082mg [Prunus persica]
CUFF3.240.1	--	--	--	--	--	unknown [Lotus japonicus]
CUFF3.241.1	[T]	Signal transduction mechanisms	Biological Process: response to superoxide (GO:0000303);; Molecular Function: protein binding (GO:0005515);; Cellular Component: nucleus (GO:0005634);; Cellular Component: cytosol (GO:0005829);; Cellular Component: plasma membrane (GO:0005886);; Biological Process: cell death (GO:0008219);; Biological Process: salicylic acid mediated signaling pathway (GO:0009863);; Biological Process: ethylene-a…	K01104|1e-88|vvi:100259847|hypothetical protein LOC100259847	Protein-tyrosine-phosphatase PTP1 GN=PTP1 OS=Arabidopsis thaliana (Mouse-ear cress) PE=1 SV=1	hypothetical protein PRUPE_ppa016082mg [Prunus persica]
CUFF3.250.1	--	--	--	--	--	--
CUFF3.255.1	[I]	Lipid transport and metabolism	Biological Process: long-chain fatty acid metabolic process (GO:0001676);; Biological Process: defense response to insect (GO:0002213);; Molecular Function: long-chain fatty acid-CoA ligase activity (GO:0004467);; Cellular Component: nucleus (GO:0005634);; Cellular Component: endoplasmic reticulum (GO:0005783);; Cellular Component: Golgi apparatus (GO:0005794);; Cellular Component: cytosol (GO:00…	K01897|0.0|rcu:RCOM_1346070|long-chain-fatty-acid CoA ligase, putative (EC:6.2.1.3)	Long chain acyl-CoA synthetase 1 GN=T8I13.8 OS=Arabidopsis thaliana (Mouse-ear cress) PE=2 SV=1	hypothetical protein PRUPE_ppa002531mg [Prunus persica]
CUFF3.264.2	[R]	General function prediction only	Molecular Function: binding (GO:0005488);; Cellular Component: intracellular part (GO:0044424);;	--	Flowering time control protein FCA OS=Arabidopsis thaliana (Mouse-ear cress) PE=1 SV=2	hypothetical protein PRUPE_ppa003192mg [Prunus persica]
CUFF3.276.1	--	--	--	--	--	--
CUFF3.280.3	[R]	General function prediction only	Biological Process: metabolic process (GO:0008152);; Molecular Function: hydrolase activity, acting on ester bonds (GO:0016788);;	--	CAX-interacting protein 4 GN=CXIP4 OS=Arabidopsis thaliana (Mouse-ear cress) PE=1 SV=2	hypothetical protein PRUPE_ppa011921mg [Prunus persica]
CUFF3.282.1	--	--	--	--	--	--
CUFF3.283.2	--	--	--	--	--	hypothetical protein VITISV_018859 [Vitis vinifera]
CUFF3.284.1	--	--	Molecular Function: helicase activity (GO:0004386);; Molecular Function: ATP binding (GO:0005524);; Cellular Component: nucleus (GO:0005634);;	--	--	hypothetical protein PRUPE_ppa023627mg, partial [Prunus persica]
CUFF3.293.1	--	--	Molecular Function: protein binding (GO:0005515);; Biological Process: intra-Golgi vesicle-mediated transport (GO:0006891);; Biological Process: membrane fusion (GO:0006944);; Cellular Component: membrane (GO:0016020);;	--	Protein cornichon homolog 1 GN=At3g12180 OS=Arabidopsis thaliana (Mouse-ear cress) PE=2 SV=1	PREDICTED: protein cornichon homolog 1-like [Fragaria vesca subsp. vesca]
CUFF3.303.1	[L]	Replication, recombination and repair	Biological Process: macromolecule metabolic process (GO:0043170);; Biological Process: primary metabolic process (GO:0044238);;	--	--	PREDICTED: uncharacterized protein LOC101292670 [Fragaria vesca subsp. vesca]
CUFF3.319.1	--	--	--	--	--	--
CUFF3.322.1	[LR]	--	Cellular Component: mitochondrion (GO:0005739);; Cellular Component: cytosol (GO:0005829);; Cellular Component: chloroplast (GO:0009507);; Biological Process: response to chitin (GO:0010200);; Molecular Function: hydrolase activity (GO:0016787);; Molecular Function: bis(5'-adenosyl)-pentaphosphatase activity (GO:0034432);;	--	Nudix hydrolase 16, mitochondrial (Precursor) GN=T2E22.9 OS=Arabidopsis thaliana (Mouse-ear cress) PE=2 SV=1	hypothetical protein PRUPE_ppa011588mg [Prunus persica]
CUFF3.348.1	[S]	Function unknown	Molecular Function: nucleotide binding (GO:0000166);; Molecular Function: protein binding (GO:0005515);;	--	Putative disease resistance protein RGA4 GN=RGA4 OS=Solanum bulbocastanum (Wild potato) PE=2 SV=1	TIR-NBS-LRR type R protein 7 [Malus baccata]
CUFF3.35.1	--	--	--	--	--	hypothetical protein VITISV_000585 [Vitis vinifera]
CUFF3.370.1	--	--	--	--	--	hypothetical protein PRUPE_ppa026898mg [Prunus persica]
CUFF3.4.1	[U]	Intracellular trafficking, secretion, and vesicular transport	Molecular Function: DNA binding (GO:0003677);; Molecular Function: copper ion binding (GO:0005507);; Molecular Function: protein binding (GO:0005515);; Cellular Component: nucleus (GO:0005634);; Cellular Component: endosome (GO:0005768);; Cellular Component: vacuole (GO:0005773);; Cellular Component: trans-Golgi network (GO:0005802);; Cellular Component: cytosol (GO:0005829);; Cellular Component:…	K12493|0.0|rcu:RCOM_1279410|arf gtpase-activating protein, putative	Probable ADP-ribosylation factor GTPase-activating protein AGD8 GN=AGD8 OS=Arabidopsis thaliana (Mouse-ear cress) PE=1 SV=1	hypothetical protein PRUPE_ppa006556mg [Prunus persica]
CUFF3.403.1	[K]	Transcription	Biological Process: mRNA splicing, via spliceosome (GO:0000398);; Biological Process: RNA methylation (GO:0001510);; Biological Process: regionalization (GO:0003002);; Molecular Function: sequence-specific DNA binding transcription factor activity (GO:0003700);; Molecular Function: RNA binding (GO:0003723);; Cellular Component: nucleolus (GO:0005730);; Cellular Component: small nucleolar ribonucl…	K11086|1e-170|vvi:100257709|hypothetical protein LOC100257709	Formin-like protein 20 GN=MBK20.20/MBK20.21 OS=Arabidopsis thaliana (Mouse-ear cress) PE=2 SV=3	hypothetical protein PRUPE_ppa009615mg [Prunus persica]
CUFF3.411.1	--	--	Biological Process: post-embryonic development (GO:0009791);; Biological Process: cellular process (GO:0009987);; Biological Process: anatomical structure development (GO:0048856);; Biological Process: response to stimulus (GO:0050896);;	--	Leucine-rich repeat extensin-like protein 5 (Precursor) GN=LRX5 OS=Arabidopsis thaliana (Mouse-ear cress) PE=2 SV=2	PREDICTED: uncharacterized protein LOC101312152 [Fragaria vesca subsp. vesca]
CUFF3.416.1	--	--	--	--	--	--
CUFF3.417.1	[IQR]	--	Molecular Function: nucleotide binding (GO:0000166);; Cellular Component: plasma membrane (GO:0005886);; Biological Process: carbohydrate metabolic process (GO:0005975);; Biological Process: nucleobase-containing compound metabolic process (GO:0006139);; Biological Process: lipid biosynthetic process (GO:0008610);; Biological Process: response to light stimulus (GO:0009416);; Cellular Component: …	--	Short-chain dehydrogenase TIC 32, chloroplastic GN=TIC32 OS=Arabidopsis thaliana (Mouse-ear cress) PE=2 SV=1	hypothetical protein PRUPE_ppa008468mg [Prunus persica]
CUFF3.431.2	[O]	Posttranslational modification, protein turnover, chaperones	Molecular Function: glutathione-disulfide reductase activity (GO:0004362);; Molecular Function: binding (GO:0005488);; Cellular Component: cytoplasm (GO:0005737);; Cellular Component: vacuole (GO:0005773);; Cellular Component: Golgi apparatus (GO:0005794);; Cellular Component: cytosol (GO:0005829);; Cellular Component: plasma membrane (GO:0005886);; Molecular Function: arsenate reductase (glutare…	K03676|3e-57|vvi:100260385|hypothetical protein LOC100260385	Glutaredoxin-C1 GN=GRXC1 OS=Arabidopsis thaliana (Mouse-ear cress) PE=2 SV=2	hypothetical protein PRUPE_ppa013483mg [Prunus persica]
CUFF3.441.1	--	--	Cellular Component: chloroplast (GO:0009507);;	--	--	hypothetical protein PRUPE_ppa007990mg [Prunus persica]
CUFF3.443.1	--	--	Molecular Function: inorganic phosphate transmembrane transporter activity (GO:0005315);; Cellular Component: mitochondrion (GO:0005739);; Biological Process: purine nucleobase transport (GO:0006863);; Biological Process: vacuole organization (GO:0007033);; Cellular Component: plastid inner membrane (GO:0009528);; Cellular Component: chloroplast thylakoid (GO:0009534);; Biological Process: embryo…	--	Triose phosphate/phosphate translocator, non-green plastid, chloroplastic (Precursor) GN=NGTPT OS=Brassica oleracea var. botrytis (Cauliflower) PE=2 SV=1	hypothetical protein PRUPE_ppa006411mg [Prunus persica]
CUFF3.457.1	--	--	Molecular Function: NAD+ ADP-ribosyltransferase activity (GO:0003950);; Cellular Component: mitochondrion (GO:0005739);; Biological Process: response to salt stress (GO:0009651);; Biological Process: reactive oxygen species metabolic process (GO:0072593);;	--	Probable inactive poly [ADP-ribose] polymerase SRO5 GN=SRO5 OS=Arabidopsis thaliana (Mouse-ear cress) PE=1 SV=1	hypothetical protein PRUPE_ppa007712mg [Prunus persica]
CUFF3.475.1	[G]	Carbohydrate transport and metabolism	Molecular Function: nucleotide binding (GO:0000166);; Molecular Function: 6-phosphofructokinase activity (GO:0003872);; Molecular Function: ATP binding (GO:0005524);; Cellular Component: plasma membrane (GO:0005886);; Cellular Component: 6-phosphofructokinase complex (GO:0005945);; Biological Process: fructose 6-phosphate metabolic process (GO:0006002);; Biological Process: gluconeogenesis (GO:00…	K00850|0.0|rcu:RCOM_0070960|phosphofructokinase, putative (EC:2.7.1.11)	6-phosphofructokinase 5, chloroplastic (Precursor) GN=PFK5 OS=Arabidopsis thaliana (Mouse-ear cress) PE=1 SV=1	hypothetical protein PRUPE_ppa004086mg [Prunus persica]
CUFF3.477.1	--	--	--	--	--	T4.14 [Malus x robusta]
CUFF3.486.1	--	--	Molecular Function: protein kinase activity (GO:0004672);; Biological Process: circadian rhythm (GO:0007623);; Cellular Component: chloroplast (GO:0009507);; Biological Process: regulation of photosynthesis, light reaction (GO:0042548);; Biological Process: organic substance metabolic process (GO:0071704);;	--	Serine/threonine-protein kinase STN7, chloroplastic (Precursor) GN=STN7 OS=Arabidopsis thaliana (Mouse-ear cress) PE=1 SV=1	hypothetical protein PRUPE_ppa025555mg [Prunus persica]
CUFF3.489.1	--	--	Molecular Function: binding (GO:0005488);;	--	--	hypothetical protein PRUPE_ppa020932mg, partial [Prunus persica]
CUFF3.513.1	[K]	Transcription	Molecular Function: DNA binding (GO:0003677);; Molecular Function: DNA-directed RNA polymerase activity (GO:0003899);; Biological Process: transcription, DNA-templated (GO:0006351);; Cellular Component: chloroplast (GO:0009507);;	K03046|0.0|vvi:4025097|rpoC2	DNA-directed RNA polymerase subunit beta&apos;&apos; GN=rpoC2 OS=Morus indica (Mulberry) PE=3 SV=1	RNA polymerase beta&apos; subunit [Pyrus pyrifolia]
CUFF3.527.3	[E]	Amino acid transport and metabolism	Molecular Function: cysteine synthase activity (GO:0004124);; Cellular Component: nucleus (GO:0005634);; Cellular Component: mitochondrion (GO:0005739);; Cellular Component: peroxisome (GO:0005777);; Cellular Component: plasma membrane (GO:0005886);; Biological Process: cysteine biosynthetic process from serine (GO:0006535);; Cellular Component: chloroplast (GO:0009507);; Cellular Component: chro…	K01738|1e-178|vvi:100267217|hypothetical protein LOC100267217	Probable cysteine synthase, chloroplastic (Precursor) GN=At3g03630 OS=Arabidopsis thaliana (Mouse-ear cress) PE=1 SV=1	hypothetical protein PRUPE_ppa007201mg [Prunus persica]
CUFF3.530.1	--	--	--	--	--	--
CUFF3.552.1	--	--	--	--	--	--
CUFF3.564.1	--	--	--	--	--	--
CUFF3.568.1	--	--	--	--	--	--
CUFF3.570.1	--	--	--	--	--	PREDICTED: uncharacterized protein LOC101296219 [Fragaria vesca subsp. vesca]
CUFF3.594.1	--	--	--	--	--	hypothetical protein PRUPE_ppa025105mg [Prunus persica]
CUFF3.597.1	--	--	--	--	Lysine-rich arabinogalactan protein 19 (Precursor) GN=AGP19 OS=Arabidopsis thaliana (Mouse-ear cress) PE=2 SV=2	hypothetical protein PRUPE_ppa024470mg, partial [Prunus persica]
CUFF3.598.2	[O]	Posttranslational modification, protein turnover, chaperones	Molecular Function: adenyl-nucleotide exchange factor activity (GO:0000774);; Molecular Function: ribulose-phosphate 3-epimerase activity (GO:0004750);; Molecular Function: copper ion binding (GO:0005507);; Molecular Function: ATP binding (GO:0005524);; Cellular Component: mitochondrial matrix (GO:0005759);; Biological Process: protein folding (GO:0006457);; Biological Process: protein targeting …	K03687|1e-138|rcu:RCOM_0546720|Protein grpE, putative (EC:5.1.3.1)	--	hypothetical protein PRUPE_ppa008263mg [Prunus persica]
CUFF3.599.1	--	--	Molecular Function: ubiquitin-specific protease activity (GO:0004843);; Cellular Component: nucleus (GO:0005634);; Cellular Component: cytosol (GO:0005829);; Biological Process: proteolysis (GO:0006508);; Molecular Function: peptidase activity (GO:0008233);; Cellular Component: plasmodesma (GO:0009506);; Biological Process: gravitropism (GO:0009630);; Molecular Function: protein histidine kinase …	K11838|6e-43|vvi:100244518|hypothetical protein LOC100244518	Ubiquitin carboxyl-terminal hydrolase 12 GN=UBP12 OS=Arabidopsis thaliana (Mouse-ear cress) PE=1 SV=2	PREDICTED: uncharacterized protein LOC101295898 [Fragaria vesca subsp. vesca]
CUFF3.613.1	--	--	Molecular Function: nucleotide binding (GO:0000166);; Biological Process: mRNA splicing, via spliceosome (GO:0000398);; Molecular Function: nucleic acid binding (GO:0003676);; Molecular Function: double-stranded RNA binding (GO:0003725);; Molecular Function: helicase activity (GO:0004386);; Molecular Function: ribonuclease III activity (GO:0004525);; Molecular Function: protein binding (GO:000551…	K11592|3e-19|vvi:100258190|hypothetical protein LOC100258190	Endoribonuclease Dicer homolog 2 GN=At3g03300 OS=Arabidopsis thaliana (Mouse-ear cress) PE=1 SV=2	hypothetical protein PRUPE_ppa000240mg [Prunus persica]
CUFF3.616.1	--	--	--	--	--	--
CUFF3.617.1	--	--	--	--	--	--
CUFF3.625.1	--	--	--	--	--	--
CUFF3.632.1	--	--	Molecular Function: UDP-glucose:glycoprotein glucosyltransferase activity (GO:0003980);; Cellular Component: endoplasmic reticulum (GO:0005783);; Biological Process: protein glycosylation (GO:0006486);; Cellular Component: chloroplast (GO:0009507);; Biological Process: plant-type hypersensitive response (GO:0009626);; Biological Process: systemic acquired resistance (GO:0009627);; Biological Proc…	K11718|0.0|vvi:100256709|similar to EBS1 (EMS-MUTAGENIZED BRI1 SUPPRESSOR 1)	UDP-glucose:glycoprotein glucosyltransferase (Precursor) GN=F3I17.13 OS=Arabidopsis thaliana (Mouse-ear cress) PE=1 SV=1	PREDICTED: UDP-glucose:glycoprotein glucosyltransferase-like [Fragaria vesca subsp. vesca]
CUFF3.633.1	--	--	Molecular Function: protein serine/threonine kinase activity (GO:0004674);; Molecular Function: receptor signaling protein serine/threonine kinase activity (GO:0004702);; Molecular Function: ATP binding (GO:0005524);; Cellular Component: extracellular region (GO:0005576);; Cellular Component: plasma membrane (GO:0005886);; Biological Process: protein phosphorylation (GO:0006468);; Biological Proc…	--	Probable receptor-like protein kinase At1g11050 (Precursor) GN=At1g11050 OS=Arabidopsis thaliana (Mouse-ear cress) PE=2 SV=1	hypothetical protein PRUPE_ppa002820mg [Prunus persica]
CUFF3.644.1	[E]	Amino acid transport and metabolism	Biological Process: amino acid transmembrane transport (GO:0003333);; Biological Process: transport (GO:0006810);; Biological Process: response to stress (GO:0006950);; Molecular Function: amino acid transmembrane transporter activity (GO:0015171);; Cellular Component: membrane (GO:0016020);; Cellular Component: integral component of membrane (GO:0016021);; Cellular Component: intracellular membr…	--	Amino-acid permease BAT1 homolog GN=OsJ_02547 OS=Oryza sativa subsp. japonica (Rice) PE=2 SV=1	hypothetical protein PRUPE_ppa004166mg [Prunus persica]
CUFF3.648.1	--	--	--	--	--	--
CUFF3.657.1	--	--	--	--	--	--
CUFF3.688.1	[GER]	--	Molecular Function: protein binding (GO:0005515);; Cellular Component: mitochondrion (GO:0005739);; Cellular Component: plasma membrane (GO:0005886);; Biological Process: Golgi to vacuole transport (GO:0006896);; Cellular Component: chloroplast (GO:0009507);; Biological Process: response to abiotic stimulus (GO:0009628);; Cellular Component: plant-type vacuole membrane (GO:0009705);; Biological P…	--	WAT1-related protein At1g21890 GN=At1g21890 OS=Arabidopsis thaliana (Mouse-ear cress) PE=2 SV=1	hypothetical protein PRUPE_ppa007123mg [Prunus persica]
CUFF3.691.1	[CR]	--	Molecular Function: nucleotide binding (GO:0000166);; Molecular Function: NADPH:quinone reductase activity (GO:0003960);; Cellular Component: vacuole (GO:0005773);; Cellular Component: Golgi apparatus (GO:0005794);; Cellular Component: cytosol (GO:0005829);; Cellular Component: plasma membrane (GO:0005886);; Molecular Function: zinc ion binding (GO:0008270);; Cellular Component: chloroplast thyla…	--	Putative quinone-oxidoreductase homolog, chloroplastic GN=At4g13010 OS=Arabidopsis thaliana (Mouse-ear cress) PE=2 SV=1	hypothetical protein PRUPE_ppa008401mg [Prunus persica]
CUFF3.701.1	--	--	--	--	--	--
CUFF3.73.1	--	--	Molecular Function: nucleic acid binding (GO:0003676);; Molecular Function: RNA-DNA hybrid ribonuclease activity (GO:0004523);; Molecular Function: nucleoside transmembrane transporter activity (GO:0005337);; Cellular Component: mitochondrion (GO:0005739);; Biological Process: transport (GO:0006810);; Cellular Component: plastid (GO:0009536);; Cellular Component: integral component of membrane (G…	--	Putative ribonuclease H protein At1g65750 GN=At1g65750 OS=Arabidopsis thaliana (Mouse-ear cress) PE=3 SV=1	hypothetical protein PRUPE_ppa019260mg, partial [Prunus persica]
CUFF3.77.1	--	--	--	--	--	--
CUFF3.80.1	[R]	General function prediction only	Molecular Function: nucleotide binding (GO:0000166);; Biological Process: mitotic cell cycle (GO:0000278);; Molecular Function: protein binding (GO:0005515);; Cellular Component: nucleus (GO:0005634);; Biological Process: RNA processing (GO:0006396);; Biological Process: mRNA processing (GO:0006397);; Biological Process: proteolysis (GO:0006508);; Biological Process: cytoskeleton organization (GO…	K12862|1e-74|pop:POPTR_725686|hypothetical protein	Protein pleiotropic regulatory locus 1 OS=Arabidopsis thaliana (Mouse-ear cress) PE=1 SV=1	hypothetical protein PRUPE_ppa005183mg [Prunus persica]
CUFF30.1.1	--	--	Biological Process: response to superoxide (GO:0000303);; Molecular Function: double-stranded DNA binding (GO:0003690);; Molecular Function: sequence-specific DNA binding transcription factor activity (GO:0003700);; Molecular Function: binding (GO:0005488);; Molecular Function: protein binding (GO:0005515);; Cellular Component: nucleus (GO:0005634);; Biological Process: cellular protein modificat…	K14432|3e-95|pop:POPTR_651568|hypothetical protein	G-box-binding factor 4 GN=F21M11.10 OS=Arabidopsis thaliana (Mouse-ear cress) PE=1 SV=1	PREDICTED: G-box-binding factor 4-like [Fragaria vesca subsp. vesca]
CUFF30.103.3	[J]	Translation, ribosomal structure and biogenesis	Molecular Function: proline-tRNA ligase activity (GO:0004827);; Molecular Function: ATP binding (GO:0005524);; Cellular Component: mitochondrion (GO:0005739);; Biological Process: prolyl-tRNA aminoacylation (GO:0006433);; Biological Process: embryo sac development (GO:0009553);; Cellular Component: chloroplast stroma (GO:0009570);; Biological Process: chloroplast organization (GO:0009658);; Biolo…	K01881|3e-84|ath:AT5G52520|OVA6	--	hypothetical protein PRUPE_ppa003818mg [Prunus persica]
CUFF30.106.1	--	--	--	--	--	--
CUFF30.109.1	--	--	--	--	--	hypothetical protein VITISV_025518 [Vitis vinifera]
CUFF30.132.1	[OC]	--	Biological Process: glycerol ether metabolic process (GO:0006662);; Biological Process: response to oxidative stress (GO:0006979);; Molecular Function: electron carrier activity (GO:0009055);; Biological Process: response to heat (GO:0009408);; Cellular Component: chloroplast stroma (GO:0009570);; Biological Process: response to inorganic substance (GO:0010035);; Biological Process: myo-inositol …	--	Thioredoxin-like 4, chloroplastic (Precursor) OS=Oryza sativa subsp. japonica (Rice) PE=2 SV=1	hypothetical protein PRUPE_ppa011634mg [Prunus persica]
CUFF30.145.1	[I]	Lipid transport and metabolism	Molecular Function: triglyceride lipase activity (GO:0004806);; Cellular Component: extracellular region (GO:0005576);; Biological Process: lipid metabolic process (GO:0006629);;	--	Phospholipase A1-Igamma2, chloroplastic (Precursor) GN=At2g30550 OS=Arabidopsis thaliana (Mouse-ear cress) PE=1 SV=2	hypothetical protein PRUPE_ppa016063mg [Prunus persica]
CUFF30.177.1	--	--	Cellular Component: membrane (GO:0016020);;	K09660|1e-128|rcu:RCOM_1589330|Mannose-P-dolichol utilization defect 1 protein, putative	Mannose-P-dolichol utilization defect 1 protein homolog 2 GN=At4g07390 OS=Arabidopsis thaliana (Mouse-ear cress) PE=2 SV=1	hypothetical protein PRUPE_ppa010756mg [Prunus persica]
CUFF30.179.1	--	--	Biological Process: mitotic cell cycle (GO:0000278);; Cellular Component: DNA-directed RNA polymerase IV complex (GO:0000418);; Cellular Component: DNA-directed RNA polymerase V complex (GO:0000419);; Biological Process: double-strand break repair via homologous recombination (GO:0000724);; Molecular Function: copper ion binding (GO:0005507);; Molecular Function: protein binding (GO:0005515);; Ce…	--	Protein DCL, chloroplastic (Precursor) GN=DCL OS=Solanum lycopersicum (Tomato) PE=2 SV=1	hypothetical protein PRUPE_ppa024709mg, partial [Prunus persica]
CUFF30.190.1	[RTKL]	--	Molecular Function: nucleotide binding (GO:0000166);; Biological Process: developmental process involved in reproduction (GO:0003006);; Molecular Function: protein serine/threonine kinase activity (GO:0004674);; Molecular Function: binding (GO:0005488);; Cellular Component: plasma membrane (GO:0005886);; Biological Process: polysaccharide metabolic process (GO:0005976);; Biological Process: respo…	--	Putative receptor protein kinase ZmPK1 (Precursor) GN=PK1 OS=Zea mays (Maize) PE=2 SV=2	hypothetical protein PRUPE_ppa026593mg [Prunus persica]
CUFF30.208.2	--	--	Molecular Function: aspartic-type endopeptidase activity (GO:0004190);; Cellular Component: endosome (GO:0005768);; Cellular Component: Golgi apparatus (GO:0005794);; Cellular Component: trans-Golgi network (GO:0005802);; Biological Process: proteolysis (GO:0006508);; Biological Process: defense response (GO:0006952);; Cellular Component: chloroplast (GO:0009507);; Biological Process: response to…	--	Aspartic proteinase-like protein 2 (Precursor) GN=At1g65240 OS=Arabidopsis thaliana (Mouse-ear cress) PE=1 SV=2	hypothetical protein PRUPE_ppa002845mg [Prunus persica]
CUFF30.24.2	--	--	--	--	--	hypothetical protein PRUPE_ppa013909mg [Prunus persica]
CUFF30.242.1	--	--	Cellular Component: nucleus (GO:0005634);; Cellular Component: cytoplasm (GO:0005737);; Biological Process: response to salt stress (GO:0009651);;	--	--	hypothetical protein PRUPE_ppa005758mg [Prunus persica]
CUFF30.257.1	[R]	General function prediction only	Molecular Function: ATP binding (GO:0005524);; Cellular Component: microtubule (GO:0005874);; Biological Process: regulation of mitotic cell cycle (GO:0007346);; Biological Process: embryo development ending in seed dormancy (GO:0009793);; Biological Process: cell division (GO:0051301);;	K06883|0.0|vvi:100250646|hypothetical protein LOC100250646	--	PREDICTED: GPN-loop GTPase 2-like [Solanum lycopersicum]
CUFF30.295.1	--	--	Biological Process: amino acid transport (GO:0006865);; Cellular Component: integral component of membrane (GO:0016021);; Molecular Function: transmembrane transporter activity (GO:0022857);; Cellular Component: cell part (GO:0044464);; Biological Process: single-organism cellular process (GO:0044763);; Biological Process: regulation of biological process (GO:0050789);; Biological Process: respon…	--	Amino acid permease 8 GN=AAP8 OS=Arabidopsis thaliana (Mouse-ear cress) PE=1 SV=1	hypothetical protein PRUPE_ppa005560mg [Prunus persica]
CUFF30.302.1	--	--	--	--	--	--
CUFF30.306.2	[EH]	--	Molecular Function: branched-chain-amino-acid transaminase activity (GO:0004084);; Cellular Component: nucleus (GO:0005634);; Cellular Component: mitochondrion (GO:0005739);; Cellular Component: cytosol (GO:0005829);; Biological Process: acetyl-CoA metabolic process (GO:0006084);; Biological Process: toxin catabolic process (GO:0009407);; Biological Process: response to light stimulus (GO:0009416…	K00826|1e-148|rcu:RCOM_0858990|branched-chain amino acid aminotransferase, putative (EC:2.6.1.42)	Branched-chain-amino-acid aminotransferase 5, chloroplastic (Precursor) GN=BCAT5 OS=Arabidopsis thaliana (Mouse-ear cress) PE=1 SV=1	PREDICTED: branched-chain-amino-acid aminotransferase 5, chloroplastic-like [Fragaria vesca subsp. vesca]
CUFF30.346.2	--	--	Molecular Function: copper ion transmembrane transporter activity (GO:0005375);; Molecular Function: iron ion transmembrane transporter activity (GO:0005381);; Molecular Function: zinc ion transmembrane transporter activity (GO:0005385);; Molecular Function: protein binding (GO:0005515);; Cellular Component: plasma membrane (GO:0005886);; Biological Process: protein targeting to vacuole (GO:00066…	K14709|0.0|rcu:RCOM_0797420|zinc/iron transporter, putative (EC:1.3.1.74)	Zinc transporter 4, chloroplastic (Precursor) GN=ZIP4 OS=Arabidopsis thaliana (Mouse-ear cress) PE=2 SV=1	hypothetical protein PRUPE_ppa006989mg [Prunus persica]
CUFF30.355.4	--	--	Molecular Function: ATP-dependent peptidase activity (GO:0004176);; Molecular Function: metalloendopeptidase activity (GO:0004222);; Molecular Function: serine-type endopeptidase activity (GO:0004252);; Molecular Function: ATP binding (GO:0005524);; Cellular Component: mitochondrion (GO:0005739);; Biological Process: pentose-phosphate shunt (GO:0006098);; Biological Process: ATP catabolic process…	--	ATP-dependent zinc metalloprotease FTSH 4, mitochondrial (Precursor) GN=FTSH4 OS=Arabidopsis thaliana (Mouse-ear cress) PE=1 SV=2	hypothetical protein PRUPE_ppa002093mg [Prunus persica]
CUFF30.357.1	[MG]	--	Molecular Function: nucleotide binding (GO:0000166);; Molecular Function: sulfotransferase activity (GO:0008146);; Molecular Function: zinc ion binding (GO:0008270);; Cellular Component: chloroplast stroma (GO:0009570);; Biological Process: cellular response to phosphate starvation (GO:0016036);; Molecular Function: racemase and epimerase activity, acting on carbohydrates and derivatives (GO:0016…	K06118|0.0|vvi:100242408|hypothetical protein LOC100242408	UDP-sulfoquinovose synthase, chloroplastic (Precursor) GN=SQD1 OS=Spinacia oleracea (Spinach) PE=1 SV=1	hypothetical protein PRUPE_ppa005001mg [Prunus persica]
CUFF30.358.1	[R]	General function prediction only	Cellular Component: peroxisome (GO:0005777);; Biological Process: metabolic process (GO:0008152);; Molecular Function: hydrolase activity (GO:0016787);;	--	--	hypothetical protein PRUPE_ppa015275mg [Prunus persica]
CUFF30.373.2	--	--	Cellular Component: chloroplast (GO:0009507);; Molecular Function: magnesium ion transmembrane transporter activity (GO:0015095);; Biological Process: magnesium ion transport (GO:0015693);; Cellular Component: membrane (GO:0016020);;	--	--	hypothetical protein PRUPE_ppa008131mg [Prunus persica]
CUFF30.43.1	--	--	Molecular Function: ATPase activator activity (GO:0001671);; Cellular Component: cytoplasm (GO:0005737);; Biological Process: positive regulation of ATPase activity (GO:0032781);; Molecular Function: chaperone binding (GO:0051087);;	--	--	hypothetical protein PRUPE_ppa011541mg [Prunus persica]
CUFF30.432.1	[P]	Inorganic ion transport and metabolism	Molecular Function: copper-exporting ATPase activity (GO:0004008);; Molecular Function: copper ion transmembrane transporter activity (GO:0005375);; Molecular Function: protein binding (GO:0005515);; Molecular Function: ATP binding (GO:0005524);; Cellular Component: cell wall (GO:0005618);; Cellular Component: endosome (GO:0005768);; Cellular Component: vacuolar membrane (GO:0005774);; Cellular C…	--	Copper-transporting ATPase PAA2, chloroplastic (Precursor) OS=Arabidopsis thaliana (Mouse-ear cress) PE=2 SV=1	hypothetical protein PRUPE_ppa001206mg [Prunus persica]
CUFF30.437.1	--	--	--	--	--	hypothetical protein PRUPE_ppa024256mg, partial [Prunus persica]
CUFF30.44.2	--	--	Cellular Component: mitochondrion (GO:0005739);; Cellular Component: endoplasmic reticulum (GO:0005783);; Cellular Component: Golgi apparatus (GO:0005794);; Biological Process: pollen exine formation (GO:0010584);;	--	--	hypothetical protein PRUPE_ppa004493mg [Prunus persica]
CUFF30.452.1	--	--	--	--	--	--
CUFF30.466.2	--	--	Molecular Function: extracellular ligand-gated ion channel activity (GO:0005230);; Molecular Function: calcium channel activity (GO:0005262);; Molecular Function: protein binding (GO:0005515);; Biological Process: transport (GO:0006810);; Biological Process: calcium ion transport (GO:0006816);; Biological Process: cellular metal ion homeostasis (GO:0006875);; Molecular Function: glutamate recepto…	--	Glutamate receptor 2.8 (Precursor) GN=T9I4.19 OS=Arabidopsis thaliana (Mouse-ear cress) PE=2 SV=2	hypothetical protein PRUPE_ppa014659mg [Prunus persica]
CUFF30.50.1	--	--	--	--	--	PREDICTED: uncharacterized protein LOC101302890, partial [Fragaria vesca subsp. vesca]
CUFF30.53.1	--	--	Cellular Component: plasma membrane (GO:0005886);; Cellular Component: integral component of membrane (GO:0016021);;	--	Chloroplast envelope membrane protein GN=cemA OS=Rhodomonas salina (Cryptomonas salina) PE=3 SV=1	hypothetical protein PRUPE_ppa006489mg [Prunus persica]
CUFF30.596.1	--	--	--	--	--	hypothetical protein PRUPE_ppa024104mg [Prunus persica]
CUFF30.60.1	--	--	--	--	--	--
CUFF30.606.1	--	--	--	--	--	--
CUFF30.607.1	--	--	Cellular Component: nucleus (GO:0005634);; Cellular Component: cytoplasm (GO:0005737);; Biological Process: fatty acid beta-oxidation (GO:0006635);; Molecular Function: zinc ion binding (GO:0008270);; Biological Process: hormone-mediated signaling pathway (GO:0009755);; Biological Process: protein import into peroxisome matrix (GO:0016558);;	K11968|0.0|rcu:RCOM_0938350|Protein ariadne-1, putative	Probable E3 ubiquitin-protein ligase ARI2 GN=ARI2 OS=Arabidopsis thaliana (Mouse-ear cress) PE=2 SV=1	hypothetical protein PRUPE_ppa003738mg [Prunus persica]
CUFF30.62.2	[R]	General function prediction only	Molecular Function: protein kinase activity (GO:0004672);; Molecular Function: ATP binding (GO:0005524);; Cellular Component: plasma membrane (GO:0005886);; Biological Process: protein phosphorylation (GO:0006468);; Cellular Component: chloroplast (GO:0009507);; Biological Process: response to sucrose (GO:0009744);; Biological Process: flavonoid biosynthetic process (GO:0009813);; Biological Proc…	K08869|0.0|pop:POPTR_547970|hypothetical protein	Uncharacterized aarF domain-containing protein kinase At1g79600, chloroplastic (Precursor) GN=At1g79600 OS=Arabidopsis thaliana (Mouse-ear cress) PE=1 SV=1	hypothetical protein PRUPE_ppa001512mg [Prunus persica]
CUFF30.625.1	[F]	Nucleotide transport and metabolism	Molecular Function: magnesium ion binding (GO:0000287);; Molecular Function: dUTP diphosphatase activity (GO:0004170);; Cellular Component: cytosol (GO:0005829);; Biological Process: dUMP biosynthetic process (GO:0006226);; Biological Process: DNA-dependent DNA replication (GO:0006261);; Biological Process: DNA repair (GO:0006281);; Molecular Function: identical protein binding (GO:0042802);; Bio…	K01520|6e-91|vvi:100242070|hypothetical protein LOC100242070	Deoxyuridine 5&apos;-triphosphate nucleotidohydrolase GN=T6H20.30 OS=Arabidopsis thaliana (Mouse-ear cress) PE=1 SV=1	hypothetical protein PRUPE_ppa012327mg [Prunus persica]
CUFF30.628.1	--	--	Molecular Function: transporter activity (GO:0005215);; Cellular Component: membrane (GO:0016020);; Molecular Function: oxidoreductase activity (GO:0016491);; Biological Process: single-organism transport (GO:0044765);; Biological Process: response to stimulus (GO:0050896);;	--	--	hypothetical protein PRUPE_ppa012645mg [Prunus persica]
CUFF30.665.1	--	--	Molecular Function: 5'-nucleotidase activity (GO:0008253);; Cellular Component: chloroplast (GO:0009507);; Molecular Function: metal ion binding (GO:0046872);;	--	--	hypothetical protein PRUPE_ppa004247mg [Prunus persica]
CUFF30.670.1	[GEPR]	--	Molecular Function: sugar:proton symporter activity (GO:0005351);; Cellular Component: nucleus (GO:0005634);; Cellular Component: Golgi apparatus (GO:0005794);; Cellular Component: plasma membrane (GO:0005886);; Biological Process: response to water deprivation (GO:0009414);; Biological Process: response to salt stress (GO:0009651);; Biological Process: jasmonic acid metabolic process (GO:0009694…	--	Sugar transporter ERD6-like 6 GN=At1g75220 OS=Arabidopsis thaliana (Mouse-ear cress) PE=2 SV=1	hypothetical protein PRUPE_ppa004911mg [Prunus persica]
CUFF30.85.1	--	--	Molecular Function: nucleic acid binding (GO:0003676);; Molecular Function: binding (GO:0005488);; Molecular Function: zinc ion binding (GO:0008270);; Biological Process: DNA integration (GO:0015074);; Molecular Function: transferase activity (GO:0016740);; Molecular Function: hydrolase activity (GO:0016787);; Biological Process: macromolecule metabolic process (GO:0043170);; Biological Process: …	--	Endonuclease OS=Nicotiana tabacum (Common tobacco) PE=2 SV=1	putative gag-pol polyprotein [Fragaria x ananassa]
CUFF31.114.1	--	--	Cellular Component: vacuole (GO:0005773);; Cellular Component: plasma membrane (GO:0005886);; Biological Process: response to oxidative stress (GO:0006979);; Biological Process: negative regulation of cell proliferation (GO:0008285);; Biological Process: pollen sperm cell differentiation (GO:0048235);;	--	Protein PLANT CADMIUM RESISTANCE 7 GN=PCR7 OS=Arabidopsis thaliana (Mouse-ear cress) PE=2 SV=1	PREDICTED: protein PLANT CADMIUM RESISTANCE 7-like [Fragaria vesca subsp. vesca]
CUFF31.181.1	--	--	Biological Process: chlorophyll catabolic process (GO:0015996);;	--	--	hypothetical protein PRUPE_ppa005002mg [Prunus persica]
CUFF31.217.1	--	--	--	--	--	--
CUFF31.230.1	--	--	Molecular Function: ubiquitin-protein transferase activity (GO:0004842);; Cellular Component: cytoplasm (GO:0005737);; Biological Process: protein glycosylation (GO:0006486);; Biological Process: ubiquitin-dependent protein catabolic process (GO:0006511);; Biological Process: protein ubiquitination (GO:0016567);;	--	F-box/LRR-repeat protein 10 GN=FBL10 OS=Arabidopsis thaliana (Mouse-ear cress) PE=2 SV=1	PREDICTED: F-box/LRR-repeat protein 10-like [Fragaria vesca subsp. vesca]
CUFF31.295.1	--	--	--	--	--	hypothetical protein PRUPE_ppa020338mg [Prunus persica]
CUFF31.303.1	--	--	Molecular Function: DNA binding (GO:0003677);; Molecular Function: protein dimerization activity (GO:0046983);;	--	Putative AC transposase OS=Zea mays (Maize) PE=2 SV=2	hypothetical protein PRUPE_ppa002416mg [Prunus persica]
CUFF31.316.1	--	--	--	--	--	hypothetical protein PRUPE_ppa017639mg, partial [Prunus persica]
CUFF31.328.1	--	--	--	--	--	--
CUFF31.330.1	--	--	--	--	--	--
CUFF31.341.1	--	--	Cellular Component: nucleus (GO:0005634);;	--	--	hypothetical protein PRUPE_ppa012836mg [Prunus persica]
CUFF31.342.1	--	--	--	--	--	hypothetical protein PRUPE_ppa022532mg, partial [Prunus persica]
CUFF31.344.1	--	--	--	--	--	hypothetical protein PRUPE_ppa011191mg [Prunus persica]
CUFF31.351.1	--	--	--	--	--	--
CUFF31.37.3	[E]	Amino acid transport and metabolism	Molecular Function: asparaginase activity (GO:0004067);; Cellular Component: cytosol (GO:0005829);; Biological Process: proteolysis (GO:0006508);; Biological Process: glycoprotein catabolic process (GO:0006516);; Molecular Function: beta-aspartyl-peptidase activity (GO:0008798);; Biological Process: asparagine catabolic process via L-aspartate (GO:0033345);; Biological Process: protein maturation…	K13051|0.0|vvi:100250923|hypothetical protein LOC100250923	Isoaspartyl peptidase/L-asparaginase 1 subunit beta (Precursor) GN=At5g08100 OS=Arabidopsis thaliana (Mouse-ear cress) PE=1 SV=2	hypothetical protein PRUPE_ppa008761mg [Prunus persica]
CUFF31.373.1	--	--	Molecular Function: protein binding (GO:0005515);; Cellular Component: nucleus (GO:0005634);; Biological Process: tryptophan catabolic process (GO:0006569);; Biological Process: protein targeting to membrane (GO:0006612);; Biological Process: toxin catabolic process (GO:0009407);; Cellular Component: chloroplast (GO:0009507);; Cellular Component: phragmoplast (GO:0009524);; Biological Process: in…	--	UDP-glycosyltransferase 86A1 GN=UGT86A1 OS=Arabidopsis thaliana (Mouse-ear cress) PE=2 SV=1	hypothetical protein PRUPE_ppa023014mg [Prunus persica]
CUFF31.385.1	--	--	--	--	--	--
CUFF31.402.3	--	--	--	--	--	hypothetical protein PRUPE_ppa012337mg [Prunus persica]
CUFF31.409.2	--	--	--	--	--	hypothetical protein PRUPE_ppa012337mg [Prunus persica]
CUFF31.41.2	--	--	--	--	--	--
CUFF31.420.1	--	--	Biological Process: MAPK cascade (GO:0000165);; Molecular Function: GTPase activity (GO:0003924);; Molecular Function: protein binding (GO:0005515);; Molecular Function: GTP binding (GO:0005525);; Cellular Component: mitochondrion (GO:0005739);; Cellular Component: vacuole (GO:0005773);; Cellular Component: vacuolar membrane (GO:0005774);; Cellular Component: microtubule (GO:0005874);; Cellular C…	--	Dynamin-related protein 1E GN=T2O9.170 OS=Arabidopsis thaliana (Mouse-ear cress) PE=1 SV=1	hypothetical protein PRUPE_ppa002967mg [Prunus persica]
CUFF31.44.1	--	--	Cellular Component: endosome (GO:0005768);; Cellular Component: Golgi apparatus (GO:0005794);; Cellular Component: trans-Golgi network (GO:0005802);; Molecular Function: hydrogen ion transmembrane transporter activity (GO:0015078);; Biological Process: ATP synthesis coupled proton transport (GO:0015986);; Cellular Component: proton-transporting ATP synthase complex, coupling factor F(o) (GO:00452…	--	Uncharacterized protein At1g04910 GN=At1g04910 OS=Arabidopsis thaliana (Mouse-ear cress) PE=1 SV=1	hypothetical protein PRUPE_ppa026241mg [Prunus persica]
CUFF31.443.1	--	--	--	--	--	hypothetical protein PRUPE_ppa000148mg [Prunus persica]
CUFF31.446.1	--	--	--	--	--	--
CUFF31.454.2	[O]	Posttranslational modification, protein turnover, chaperones	Molecular Function: threonine-type endopeptidase activity (GO:0004298);; Cellular Component: nucleus (GO:0005634);; Cellular Component: vacuolar membrane (GO:0005774);; Cellular Component: cytosol (GO:0005829);; Cellular Component: proteasome core complex (GO:0005839);; Cellular Component: plasma membrane (GO:0005886);; Biological Process: gluconeogenesis (GO:0006094);; Biological Process: glycol…	K02735|1e-136|vvi:100250625|similar to PBC1 (20S proteasome beta subunit C1)	Proteasome subunit beta type-3-A GN=F8K7.15 OS=Arabidopsis thaliana (Mouse-ear cress) PE=1 SV=2	hypothetical protein PRUPE_ppa011601mg [Prunus persica]
CUFF31.465.1	[O]	Posttranslational modification, protein turnover, chaperones	Molecular Function: ubiquitin-protein transferase activity (GO:0004842);; Molecular Function: zinc ion binding (GO:0008270);; Biological Process: response to hormone (GO:0009725);; Molecular Function: ligase activity (GO:0016874);; Molecular Function: ubiquitin conjugating enzyme binding (GO:0031624);; Biological Process: response to lipid (GO:0033993);; Cellular Component: intracellular membrane…	--	E3 ubiquitin ligase BIG BROTHER GN=BB OS=Arabidopsis thaliana (Mouse-ear cress) PE=1 SV=1	hypothetical protein PRUPE_ppa010371mg [Prunus persica]
CUFF31.471.1	--	--	Biological Process: maltose metabolic process (GO:0000023);; Cellular Component: intracellular (GO:0005622);; Biological Process: RNA processing (GO:0006396);; Biological Process: starch biosynthetic process (GO:0019252);;	--	--	hypothetical protein PRUPE_ppa003334mg [Prunus persica]
CUFF31.473.1	--	--	Molecular Function: 1-acylglycerol-3-phosphate O-acyltransferase activity (GO:0003841);; Cellular Component: endoplasmic reticulum (GO:0005783);; Cellular Component: endoplasmic reticulum membrane (GO:0005789);; Biological Process: phosphatidylglycerol biosynthetic process (GO:0006655);; Cellular Component: chloroplast (GO:0009507);; Cellular Component: integral component of membrane (GO:0016021)…	K13523|6e-54|rcu:RCOM_1577630|lysophosphatidic acid acyltransferase, putative (EC:2.3.1.51)	1-acyl-sn-glycerol-3-phosphate acyltransferase 3 GN=F11M15.12 OS=Arabidopsis thaliana (Mouse-ear cress) PE=2 SV=1	hypothetical protein PRUPE_ppa019921mg [Prunus persica]
CUFF31.477.2	[R]	General function prediction only	Molecular Function: nucleotide binding (GO:0000166);; Biological Process: mRNA splicing, via spliceosome (GO:0000398);; Cellular Component: nucleus (GO:0005634);; Cellular Component: cytosol (GO:0005829);; Molecular Function: poly(A) binding (GO:0008143);; Biological Process: pyrimidine ribonucleotide biosynthetic process (GO:0009220);; Biological Process: RNA modification (GO:0009451);; Cellular…	--	Polyadenylate-binding protein RBP47B&apos; GN=RBP47B&apos; OS=Arabidopsis thaliana (Mouse-ear cress) PE=2 SV=1	hypothetical protein PRUPE_ppa005940mg [Prunus persica]
CUFF31.480.1	--	--	Molecular Function: nucleotide binding (GO:0000166);; Biological Process: carbohydrate metabolic process (GO:0005975);; Cellular Component: plastid (GO:0009536);; Biological Process: photosynthesis (GO:0015979);; Molecular Function: kinase activity (GO:0016301);;	K00855|4e-08|pop:POPTR_740043|phosphoribulokinase (EC:2.7.1.19)	Phosphoribulokinase, chloroplastic (Precursor) OS=Mesembryanthemum crystallinum (Common ice plant) PE=2 SV=1	predicted protein [Populus trichocarpa]
CUFF31.491.1	--	--	Biological Process: endonucleolytic cleavage of tetracistronic rRNA transcript (SSU-rRNA, LSU-rRNA, 4.5S-rRNA, 5S-rRNA) (GO:0002103);; Molecular Function: ubiquitin-protein transferase activity (GO:0004842);; Cellular Component: mitochondrion (GO:0005739);; Biological Process: tRNA metabolic process (GO:0006399);; Molecular Function: zinc ion binding (GO:0008270);; Biological Process: chloroplast…	--	--	hypothetical protein PRUPE_ppa010500mg [Prunus persica]
CUFF31.514.1	--	--	Molecular Function: DNA binding (GO:0003677);; Molecular Function: sequence-specific DNA binding transcription factor activity (GO:0003700);; Cellular Component: nucleus (GO:0005634);; Biological Process: regulation of transcription, DNA-templated (GO:0006355);; Biological Process: pollen development (GO:0009555);; Molecular Function: oxidoreductase activity (GO:0016491);; Biological Process: ant…	--	Transcription factor ABORTED MICROSPORES GN=F12A24.9 OS=Arabidopsis thaliana (Mouse-ear cress) PE=1 SV=2	hypothetical protein PRUPE_ppa002978mg [Prunus persica]
CUFF31.524.1	--	--	Molecular Function: sequence-specific DNA binding transcription factor activity (GO:0003700);; Biological Process: regulation of transcription, DNA-templated (GO:0006355);; Biological Process: response to zinc ion (GO:0010043);; Molecular Function: sequence-specific DNA binding (GO:0043565);;	--	--	hypothetical protein PRUPE_ppa009913mg [Prunus persica]
CUFF31.542.1	--	--	Biological Process: MAPK cascade (GO:0000165);; Molecular Function: nucleotide binding (GO:0000166);; Biological Process: immune response-regulating signaling pathway (GO:0002764);; Molecular Function: protein serine/threonine kinase activity (GO:0004674);; Molecular Function: protein binding (GO:0005515);; Cellular Component: plasma membrane (GO:0005886);; Biological Process: polysaccharide meta…	--	LRR receptor-like serine/threonine-protein kinase EFR (Precursor) GN=EFR OS=Arabidopsis thaliana (Mouse-ear cress) PE=1 SV=1	hypothetical protein PRUPE_ppa023423mg, partial [Prunus persica]
CUFF31.562.1	--	--	Biological Process: cellular process (GO:0009987);;	--	--	hypothetical protein PRUPE_ppa022554mg, partial [Prunus persica]
CUFF31.581.2	--	--	Molecular Function: catalytic activity (GO:0003824);; Molecular Function: binding (GO:0005488);; Biological Process: metabolic process (GO:0008152);;	--	--	hypothetical protein VITISV_021420 [Vitis vinifera]
CUFF31.592.2	--	--	Biological Process: amino acid transmembrane transport (GO:0003333);; Cellular Component: vacuole (GO:0005773);; Biological Process: ion transport (GO:0006811);; Biological Process: response to cold (GO:0009409);; Biological Process: response to wounding (GO:0009611);; Cellular Component: chloroplast outer membrane (GO:0009707);; Biological Process: response to sucrose (GO:0009744);; Biological P…	--	Outer envelope pore protein 16, chloroplastic GN=OEP16 OS=Pisum sativum (Garden pea) PE=1 SV=1	hypothetical protein PRUPE_ppa012989mg [Prunus persica]
CUFF31.593.1	--	--	Cellular Component: plasma membrane (GO:0005886);; Biological Process: defense response (GO:0006952);; Cellular Component: plant-type cell wall (GO:0009505);; Biological Process: anatomical structure morphogenesis (GO:0009653);; Biological Process: cell growth (GO:0016049);; Biological Process: defense response to bacterium (GO:0042742);; Biological Process: organ development (GO:0048513);; Biolo…	--	Defensin-like protein 2 (Precursor) GN=F5O4.13 OS=Arabidopsis thaliana (Mouse-ear cress) PE=2 SV=1	defensin-like protein [Pyrus pyrifolia]
CUFF31.613.1	--	--	Cellular Component: mitochondrion (GO:0005739);;	--	--	hypothetical protein PRUPE_ppa014210mg [Prunus persica]
CUFF31.62.1	--	--	Molecular Function: uridine kinase activity (GO:0004849);; Molecular Function: ATP binding (GO:0005524);; Cellular Component: cytosol (GO:0005829);; Biological Process: UMP biosynthetic process (GO:0006222);; Biological Process: response to abscisic acid (GO:0009737);; Biological Process: phosphorylation (GO:0016310);; Molecular Function: phosphotransferase activity, alcohol group as acceptor (GO…	--	--	hypothetical protein PRUPE_ppa002541mg [Prunus persica]
CUFF31.631.1	[R]	General function prediction only	Molecular Function: nucleotide binding (GO:0000166);; Biological Process: alternative mRNA splicing, via spliceosome (GO:0000380);; Molecular Function: RNA binding transcription antitermination factor activity (GO:0001072);; Molecular Function: nucleic acid binding (GO:0003676);; Molecular Function: double-stranded DNA binding (GO:0003690);; Molecular Function: single-stranded DNA binding (GO:000…	--	Glycine-rich RNA-binding protein 4, mitochondrial (Precursor) GN=At3g23830 OS=Arabidopsis thaliana (Mouse-ear cress) PE=2 SV=1	hypothetical protein PRUPE_ppa019460mg [Prunus persica]
CUFF31.642.1	--	--	Molecular Function: magnesium ion transmembrane transporter activity (GO:0015095);; Biological Process: magnesium ion transport (GO:0015693);; Cellular Component: membrane (GO:0016020);;	--	--	hypothetical protein PRUPE_ppa007889mg [Prunus persica]
CUFF31.654.1	--	--	Molecular Function: DNA binding (GO:0003677);; Molecular Function: histone acetyltransferase activity (GO:0004402);; Cellular Component: nucleus (GO:0005634);; Biological Process: chromatin remodeling (GO:0006338);; Biological Process: multicellular organismal development (GO:0007275);;	--	Transcription factor GTE6 GN=GTE6 OS=Arabidopsis thaliana (Mouse-ear cress) PE=2 SV=1	hypothetical protein PRUPE_ppa015465mg [Prunus persica]
CUFF31.657.2	--	--	Molecular Function: histone acetyltransferase activity (GO:0004402);; Molecular Function: protein binding (GO:0005515);; Cellular Component: nucleus (GO:0005634);; Biological Process: chromatin remodeling (GO:0006338);; Biological Process: RNA metabolic process (GO:0016070);; Biological Process: positive regulation of cellular process (GO:0048522);; Biological Process: system development (GO:0048…	--	Transcription factor GTE6 GN=GTE6 OS=Arabidopsis thaliana (Mouse-ear cress) PE=2 SV=1	hypothetical protein PRUPE_ppa003233mg [Prunus persica]
CUFF31.686.1	--	--	Cellular Component: chloroplast (GO:0009507);; Cellular Component: cytoplasmic membrane-bounded vesicle (GO:0016023);;	--	--	hypothetical protein PRUPE_ppa016716mg [Prunus persica]
CUFF31.76.1	--	--	Biological Process: mitotic cell cycle (GO:0000278);; Biological Process: nuclear-transcribed mRNA catabolic process (GO:0000956);; Molecular Function: binding (GO:0005488);; Molecular Function: protein binding (GO:0005515);; Cellular Component: nucleus (GO:0005634);; Biological Process: RNA splicing (GO:0008380);; Biological Process: auxin-activated signaling pathway (GO:0009734);; Biological Pr…	K13123|0.0|vvi:100242404|hypothetical protein LOC100242404	Nucleolin 2 GN=OSJNBa0058K23.21 OS=Oryza sativa subsp. japonica (Rice) PE=2 SV=2	hypothetical protein PRUPE_ppa000826mg [Prunus persica]
CUFF32.101.1	--	--	Cellular Component: mitochondrion (GO:0005739);; Cellular Component: chloroplast (GO:0009507);; Molecular Function: hydrolase activity (GO:0016787);;	--	--	hypothetical protein VITISV_039385 [Vitis vinifera]
CUFF32.105.1	--	--	Cellular Component: mitochondrion (GO:0005739);; Cellular Component: chloroplast (GO:0009507);; Molecular Function: hydrolase activity (GO:0016787);;	--	--	hypothetical protein VITISV_039385 [Vitis vinifera]
CUFF32.13.2	[C]	Energy production and conversion	Molecular Function: protein binding (GO:0005515);; Biological Process: pentose-phosphate shunt (GO:0006098);; Biological Process: ferredoxin metabolic process (GO:0006124);; Molecular Function: electron carrier activity (GO:0009055);; Cellular Component: chloroplast (GO:0009507);; Cellular Component: plastid (GO:0009536);; Biological Process: abscisic acid biosynthetic process (GO:0009688);; Biol…	K02639|1e-104|vvi:100242061|hypothetical protein LOC100242061	Ferredoxin OS=Bumilleriopsis filiformis (Yellow-green alga) PE=1 SV=1	hypothetical protein PRUPE_ppa011995mg [Prunus persica]
CUFF32.132.1	[G]	Carbohydrate transport and metabolism	Molecular Function: aldose 1-epimerase activity (GO:0004034);; Cellular Component: nucleus (GO:0005634);; Biological Process: carbohydrate metabolic process (GO:0005975);; Biological Process: galactose metabolic process (GO:0006012);; Molecular Function: carbohydrate binding (GO:0030246);; Molecular Function: glucose-6-phosphate 1-epimerase activity (GO:0047938);;	K01792|0.0|vvi:100243178|hypothetical protein LOC100243178	Putative glucose-6-phosphate 1-epimerase OS=Cenchrus ciliaris (Buffelgrass) PE=2 SV=1	hypothetical protein PRUPE_ppa008964mg [Prunus persica]
CUFF32.155.1	--	--	--	--	--	--
CUFF32.156.1	--	--	--	--	--	--
CUFF32.157.1	--	--	--	--	--	hypothetical protein PRUPE_ppa023013mg, partial [Prunus persica]
CUFF32.185.1	--	--	Molecular Function: DNA binding (GO:0003677);; Molecular Function: RNA binding (GO:0003723);; Molecular Function: RNA-directed DNA polymerase activity (GO:0003964);; Cellular Component: mitochondrion (GO:0005739);; Biological Process: RNA-dependent DNA replication (GO:0006278);; Biological Process: DNA recombination (GO:0006310);;	--	--	unknown protein [Oryza sativa Japonica Group]
CUFF32.189.1	[R]	General function prediction only	Cellular Component: nucleus (GO:0005634);; Molecular Function: hydrolase activity (GO:0016787);;	--	--	hypothetical protein PRUPE_ppa008911mg [Prunus persica]
CUFF32.191.1	--	--	Molecular Function: glutathione-disulfide reductase activity (GO:0004362);; Molecular Function: electron carrier activity (GO:0009055);; Cellular Component: chloroplast (GO:0009507);; Molecular Function: protein disulfide oxidoreductase activity (GO:0015035);; Biological Process: iron-sulfur cluster assembly (GO:0016226);; Biological Process: cell redox homeostasis (GO:0045454);; Molecular Functi…	--	Monothiol glutaredoxin-S12, chloroplastic (Precursor) GN=GRXS12 OS=Arabidopsis thaliana (Mouse-ear cress) PE=2 SV=2	hypothetical protein PRUPE_ppa012249mg [Prunus persica]
CUFF32.196.1	--	--	--	--	--	--
CUFF32.203.2	--	--	Cellular Component: extracellular region (GO:0005576);; Cellular Component: nucleus (GO:0005634);; Cellular Component: plasma membrane (GO:0005886);; Biological Process: nitrogen compound metabolic process (GO:0006807);; Biological Process: response to stress (GO:0006950);; Molecular Function: zinc ion binding (GO:0008270);; Biological Process: response to abiotic stimulus (GO:0009628);; Biologic…	--	E3 ubiquitin-protein ligase At1g12760 GN=At1g12760 OS=Arabidopsis thaliana (Mouse-ear cress) PE=2 SV=1	hypothetical protein PRUPE_ppa005884mg [Prunus persica]
CUFF32.217.1	--	--	Molecular Function: oxidoreductase activity, acting on a sulfur group of donors, disulfide as acceptor (GO:0016671);;	--	Thioredoxin O2, mitochondrial (Precursor) GN=At1g31020 OS=Arabidopsis thaliana (Mouse-ear cress) PE=2 SV=1	hypothetical protein PRUPE_ppa011800mg [Prunus persica]
CUFF32.223.1	[R]	General function prediction only	Molecular Function: nucleotide binding (GO:0000166);; Biological Process: protein N-linked glycosylation (GO:0006487);; Biological Process: hormone-mediated signaling pathway (GO:0009755);; Biological Process: sugar mediated signaling pathway (GO:0010182);; Biological Process: cotyledon development (GO:0048825);;	--	Notchless protein homolog GN=NLE1 OS=Arabidopsis thaliana (Mouse-ear cress) PE=2 SV=1	hypothetical protein PRUPE_ppa003378mg [Prunus persica]
CUFF32.263.1	--	--	Molecular Function: serine-type carboxypeptidase activity (GO:0004185);; Cellular Component: extracellular region (GO:0005576);; Cellular Component: extracellular space (GO:0005615);; Cellular Component: cell wall (GO:0005618);; Cellular Component: vacuole (GO:0005773);; Biological Process: proteolysis (GO:0006508);; Cellular Component: plant-type cell wall (GO:0009505);; Cellular Component: plas…	K13289|0.0|pop:POPTR_551354|hypothetical protein	Serine carboxypeptidase-like 42 (Precursor) GN=SCPL42 OS=Arabidopsis thaliana (Mouse-ear cress) PE=2 SV=1	PREDICTED: serine carboxypeptidase-like 42-like [Fragaria vesca subsp. vesca]
CUFF32.283.1	--	--	Molecular Function: DNA binding (GO:0003677);; Molecular Function: transcription cofactor activity (GO:0003712);; Cellular Component: nucleus (GO:0005634);; Biological Process: response to light stimulus (GO:0009416);; Biological Process: response to hormone (GO:0009725);; Biological Process: embryo development (GO:0009790);; Biological Process: regulation of flower development (GO:0009909);; Bio…	--	Transcriptional corepressor SEUSS GN=SEU OS=Arabidopsis thaliana (Mouse-ear cress) PE=1 SV=1	PREDICTED: transcriptional corepressor SEUSS-like [Fragaria vesca subsp. vesca]
CUFF32.335.1	--	--	Cellular Component: nucleus (GO:0005634);; Biological Process: cellular process (GO:0009987);; Biological Process: primary metabolic process (GO:0044238);; Biological Process: cellular catabolic process (GO:0044248);; Biological Process: single-organism cellular process (GO:0044763);; Biological Process: response to stimulus (GO:0050896);; Biological Process: organic substance catabolic process (…	K12865|0.0|vvi:100263596|hypothetical protein LOC100263596	Pre-mRNA-processing protein 40B GN=MMB12.15 OS=Arabidopsis thaliana (Mouse-ear cress) PE=1 SV=1	PREDICTED: uncharacterized protein LOC101294324 [Fragaria vesca subsp. vesca]
CUFF32.336.1	--	--	Cellular Component: nucleus (GO:0005634);; Biological Process: protein targeting to mitochondrion (GO:0006626);;	--	Elongator complex protein 5 GN=ELP5 OS=Arabidopsis thaliana (Mouse-ear cress) PE=1 SV=1	hypothetical protein PRUPE_ppa007160mg [Prunus persica]
CUFF32.343.1	--	--	Cellular Component: mitochondrion (GO:0005739);; Cellular Component: Golgi apparatus (GO:0005794);; Cellular Component: chloroplast (GO:0009507);; Biological Process: plant-type secondary cell wall biogenesis (GO:0009834);; Biological Process: glucuronoxylan metabolic process (GO:0010413);; Molecular Function: O-acetyltransferase activity (GO:0016413);; Biological Process: xylan biosynthetic proc…	--	--	hypothetical protein PRUPE_ppa003857mg [Prunus persica]
CUFF32.370.1	--	--	Cellular Component: extracellular region (GO:0005576);; Molecular Function: UDP-N-acetylmuramate dehydrogenase activity (GO:0008762);; Molecular Function: oxidoreductase activity, acting on CH-OH group of donors (GO:0016614);; Molecular Function: reticuline oxidase activity (GO:0050468);; Molecular Function: flavin adenine dinucleotide binding (GO:0050660);; Biological Process: oxidation-reductio…	--	Tetrahydrocannabinolic acid synthase (Precursor) OS=Cannabis sativa (Hemp) PE=1 SV=1	PREDICTED: tetrahydrocannabinolic acid synthase-like [Fragaria vesca subsp. vesca]
CUFF32.375.1	--	--	Molecular Function: nucleic acid binding (GO:0003676);; Molecular Function: DNA primase activity (GO:0003896);; Molecular Function: ATP-dependent DNA helicase activity (GO:0004003);; Molecular Function: ATP binding (GO:0005524);; Cellular Component: nucleus (GO:0005634);; Cellular Component: mitochondrion (GO:0005739);; Biological Process: DNA replication (GO:0006260);; Biological Process: DNA mo…	--	Twinkle homolog protein, chloroplastic/mitochondrial (Precursor) GN=At1g30680 OS=Arabidopsis thaliana (Mouse-ear cress) PE=1 SV=1	hypothetical protein PRUPE_ppa023765mg, partial [Prunus persica]
CUFF32.395.1	--	--	Molecular Function: structural molecule activity (GO:0005198);; Cellular Component: vacuolar membrane (GO:0005774);; Cellular Component: cytosol (GO:0005829);; Cellular Component: plasma membrane (GO:0005886);; Biological Process: retrograde vesicle-mediated transport, Golgi to ER (GO:0006890);; Molecular Function: protein transporter activity (GO:0008565);; Biological Process: protein transport …	--	Coatomer subunit epsilon-1 GN=At1g30630 OS=Arabidopsis thaliana (Mouse-ear cress) PE=2 SV=1	hypothetical protein PRUPE_ppa009423mg [Prunus persica]
CUFF32.412.1	[N]	Cell motility	Biological Process: microtubule cytoskeleton organization (GO:0000226);; Cellular Component: ESCRT III complex (GO:0000815);; Biological Process: cytokinesis by cell plate formation (GO:0000911);; Molecular Function: protein binding (GO:0005515);; Cellular Component: nucleus (GO:0005634);; Biological Process: DNA replication (GO:0006260);; Biological Process: DNA methylation (GO:0006306);; Biolog…	--	Vacuolar protein sorting-associated protein 2 homolog 2 GN=MFC16.25 OS=Arabidopsis thaliana (Mouse-ear cress) PE=1 SV=2	hypothetical protein PRUPE_ppa010676mg [Prunus persica]
CUFF32.433.3	--	--	Biological Process: microtubule cytoskeleton organization (GO:0000226);; Cellular Component: spindle pole (GO:0000922);; Molecular Function: DNA binding (GO:0003677);; Cellular Component: microtubule organizing center (GO:0005815);; Biological Process: protein targeting to mitochondrion (GO:0006626);; Molecular Function: metal ion binding (GO:0046872);;	--	--	hypothetical protein PRUPE_ppa024203mg, partial [Prunus persica]
CUFF32.445.1	--	--	Cellular Component: integral component of membrane (GO:0016021);;	--	--	hypothetical protein PRUPE_ppa009826mg [Prunus persica]
CUFF32.459.1	--	--	--	--	--	hypothetical protein PRUPE_ppa008790mg [Prunus persica]
CUFF32.475.2	--	--	Biological Process: proteolysis (GO:0006508);; Molecular Function: peptidase activity (GO:0008233);;	--	--	hypothetical protein PRUPE_ppa003262mg [Prunus persica]
CUFF32.477.1	--	--	--	--	--	PREDICTED: uncharacterized protein LOC101306992 [Fragaria vesca subsp. vesca]
CUFF32.490.1	--	--	--	--	--	--
CUFF32.499.2	[P]	Inorganic ion transport and metabolism	Cellular Component: vacuolar membrane (GO:0005774);; Cellular Component: plasma membrane (GO:0005886);; Biological Process: glucose catabolic process (GO:0006007);; Biological Process: pollen development (GO:0009555);; Molecular Function: potassium:sodium symporter activity (GO:0009674);; Molecular Function: potassium ion transmembrane transporter activity (GO:0015079);; Cellular Component: integ…	--	Potassium transporter 11 GN=F19I3.29 OS=Arabidopsis thaliana (Mouse-ear cress) PE=1 SV=1	hypothetical protein PRUPE_ppa001603mg [Prunus persica]
CUFF32.535.1	--	--	Molecular Function: histone-lysine N-methyltransferase activity (GO:0018024);; Biological Process: histone lysine methylation (GO:0034968);; Biological Process: regulation of programmed cell death (GO:0043067);; Biological Process: gametophyte development (GO:0048229);; Biological Process: floral organ development (GO:0048437);; Biological Process: floral whorl development (GO:0048438);; Biologic…	--	Histone-lysine N-methyltransferase ASHH2 GN=T14N5.15 OS=Arabidopsis thaliana (Mouse-ear cress) PE=1 SV=1	hypothetical protein PRUPE_ppa000056mg [Prunus persica]
CUFF32.54.1	--	--	Biological Process: fatty acid beta-oxidation (GO:0006635);;	--	--	hypothetical protein PRUPE_ppa018485mg [Prunus persica]
CUFF32.556.1	--	--	Cellular Component: nucleus (GO:0005634);; Cellular Component: endoplasmic reticulum (GO:0005783);; Biological Process: response to oxidative stress (GO:0006979);; Molecular Function: 2,3,4,5-tetrahydropyridine-2,6-dicarboxylate N-succinyltransferase activity (GO:0008666);; Biological Process: response to wounding (GO:0009611);; Biological Process: response to gravity (GO:0009629);; Cellular Comp…	K00660|7e-28|pop:POPTR_579292|CHS7	4-hydroxycoumarin synthase 1 GN=BIS2 OS=Sorbus aucuparia (European mountain ash) PE=1 SV=1	BIS1 biphenyl synthase [Malus domestica]
CUFF32.586.1	--	--	--	--	--	--
CUFF32.68.2	--	--	--	--	--	--
CUFF33.101.1	--	--	Cellular Component: plastid (GO:0009536);; Molecular Function: hydrolase activity (GO:0016787);;	--	Uncharacterized mitochondrial protein AtMg00810 GN=AtMg00810 OS=Arabidopsis thaliana (Mouse-ear cress) PE=4 SV=1	hypothetical protein VITISV_021909 [Vitis vinifera]
CUFF33.114.3	--	--	Cellular Component: nucleus (GO:0005634);; Cellular Component: plasma membrane (GO:0005886);; Molecular Function: cysteine-type peptidase activity (GO:0008234);; Cellular Component: chloroplast (GO:0009507);;	--	--	PREDICTED: OTU domain-containing protein DDB_G0284757-like [Fragaria vesca subsp. vesca]
CUFF33.13.2	--	--	Cellular Component: membrane (GO:0016020);;	K08518|0.0|vvi:100257563|hypothetical protein LOC100257563	--	hypothetical protein PRUPE_ppa000427mg [Prunus persica]
CUFF33.148.1	--	--	Molecular Function: enzyme inhibitor activity (GO:0004857);; Molecular Function: copper ion binding (GO:0005507);; Cellular Component: nucleolus (GO:0005730);; Cellular Component: mitochondrial respiratory chain complex I (GO:0005747);; Cellular Component: vacuole (GO:0005773);; Biological Process: ubiquitin-dependent protein catabolic process (GO:0006511);; Biological Process: photorespiration (…	--	Uncharacterized protein At2g27730, mitochondrial GN=At2g27730 OS=Arabidopsis thaliana (Mouse-ear cress) PE=1 SV=1	hypothetical protein PRUPE_ppa013568mg [Prunus persica]
CUFF33.15.1	--	--	--	--	--	--
CUFF33.171.1	[S]	Function unknown	Cellular Component: extracellular region (GO:0005576);; Cellular Component: endoplasmic reticulum (GO:0005783);; Cellular Component: plasma membrane (GO:0005886);; Biological Process: intra-Golgi vesicle-mediated transport (GO:0006891);; Biological Process: autophagy (GO:0006914);; Biological Process: response to symbiotic fungus (GO:0009610);; Biological Process: organ senescence (GO:0010260);; …	K13519|0.0|vvi:100251254|hypothetical protein LOC100251254	--	hypothetical protein PRUPE_ppa005358mg [Prunus persica]
CUFF33.186.1	--	--	--	--	--	PREDICTED: uncharacterized protein LOC101297374 [Fragaria vesca subsp. vesca]
CUFF33.193.1	--	--	Molecular Function: phosphatidylinositol-3-phosphatase activity (GO:0004438);; Molecular Function: transporter activity (GO:0005215);; Cellular Component: nucleus (GO:0005634);; Cellular Component: mitochondrial inner membrane (GO:0005743);; Biological Process: cation transport (GO:0006812);; Biological Process: mitochondrial transport (GO:0006839);; Biological Process: nucleotide transport (GO:0…	--	Mitochondrial carrier protein MTM1 GN=MTM1 OS=Arabidopsis thaliana (Mouse-ear cress) PE=2 SV=1	hypothetical protein PRUPE_ppa006737mg [Prunus persica]
CUFF33.288.1	--	--	Cellular Component: nucleus (GO:0005634);; Molecular Function: cysteine-type peptidase activity (GO:0008234);;	--	--	hypothetical protein PRUPE_ppa011031mg [Prunus persica]
CUFF33.295.1	--	--	--	--	--	--
CUFF33.300.1	--	--	--	--	--	--
CUFF33.306.1	--	--	Cellular Component: mitochondrial inner membrane (GO:0005743);; Cellular Component: mitochondrial respiratory chain complex III (GO:0005750);; Biological Process: glycolytic process (GO:0006096);; Biological Process: mitochondrial electron transport, ubiquinol to cytochrome c (GO:0006122);; Biological Process: ubiquitin-dependent protein catabolic process (GO:0006511);; Molecular Function: ubiqui…	K00416|3e-45|pop:POPTR_714709|hypothetical protein	Cytochrome b-c1 complex subunit 6 OS=Solanum tuberosum (Potato) PE=1 SV=2	hypothetical protein PRUPE_ppa017907mg [Prunus persica]
CUFF33.342.2	[J]	Translation, ribosomal structure and biogenesis	Molecular Function: RNA binding (GO:0003723);; Molecular Function: structural constituent of ribosome (GO:0003735);; Cellular Component: ribosome (GO:0005840);; Biological Process: translation (GO:0006412);; Cellular Component: cytosolic small ribosomal subunit (GO:0022627);; Molecular Function: metal ion binding (GO:0046872);;	--	40S ribosomal protein S29 GN=RPS29C OS=Arabidopsis thaliana (Mouse-ear cress) PE=2 SV=2	hypothetical protein PRUPE_ppa014535mg [Prunus persica]
CUFF33.375.1	--	--	--	--	--	--
CUFF33.392.3	[E]	Amino acid transport and metabolism	Molecular Function: chorismate synthase activity (GO:0004107);; Cellular Component: nucleolus (GO:0005730);; Biological Process: N-terminal protein myristoylation (GO:0006499);; Biological Process: amino acid transport (GO:0006865);; Biological Process: aromatic amino acid family biosynthetic process (GO:0009073);; Biological Process: chorismate biosynthetic process (GO:0009423);; Cellular Compon…	K01736|1e-107|pop:POPTR_655918|CS1	Chorismate synthase, chloroplastic (Precursor) GN=EMB1144 OS=Arabidopsis thaliana (Mouse-ear cress) PE=2 SV=2	hypothetical protein PRUPE_ppa005795mg [Prunus persica]
CUFF33.415.1	[K]	Transcription	Biological Process: RNA splicing, via endonucleolytic cleavage and ligation (GO:0000394);; Molecular Function: translation initiation factor activity (GO:0003743);; Molecular Function: ATP binding (GO:0005524);; Cellular Component: transcription factor TFIIF complex (GO:0005674);; Cellular Component: mitochondrion (GO:0005739);; Biological Process: transcription initiation from RNA polymerase II …	K03139|3e-74|vvi:100263243|hypothetical protein LOC100263243	--	hypothetical protein PRUPE_ppa021341mg [Prunus persica]
CUFF33.42.1	--	--	Molecular Function: ATP transmembrane transporter activity (GO:0005347);; Cellular Component: mitochondrial inner membrane (GO:0005743);; Cellular Component: vacuole (GO:0005773);; Biological Process: glucose catabolic process (GO:0006007);; Biological Process: cation transport (GO:0006812);; Biological Process: amino acid transport (GO:0006865);; Biological Process: response to stress (GO:000695…	--	Probable envelope ADP,ATP carrier protein, chloroplastic (Precursor) GN=EAAC OS=Arabidopsis thaliana (Mouse-ear cress) PE=2 SV=2	hypothetical protein PRUPE_ppa007354mg [Prunus persica]
CUFF33.434.1	--	--	Cellular Component: cytoplasm (GO:0005737);;	--	--	hypothetical protein PRUPE_ppa008591mg [Prunus persica]
CUFF33.439.1	[B]	Chromatin structure and dynamics	Molecular Function: sequence-specific DNA binding transcription factor activity (GO:0003700);; Cellular Component: nucleus (GO:0005634);; Biological Process: regulation of transcription, DNA-templated (GO:0006355);; Biological Process: response to water deprivation (GO:0009414);; Cellular Component: CCAAT-binding factor complex (GO:0016602);; Molecular Function: sequence-specific DNA binding (GO:…	--	Nuclear transcription factor Y subunit B-3 OS=Oryza sativa subsp. japonica (Rice) PE=1 SV=2	hypothetical protein PRUPE_ppa012182mg [Prunus persica]
CUFF33.446.2	--	--	Molecular Function: DNA binding (GO:0003677);; Cellular Component: mitochondrion (GO:0005739);; Molecular Function: zinc ion binding (GO:0008270);;	--	Zinc finger CCCH domain-containing protein 11 OS=Oryza sativa subsp. japonica (Rice) PE=2 SV=2	hypothetical protein PRUPE_ppa007639mg [Prunus persica]
CUFF33.490.2	--	--	--	--	--	--
CUFF33.491.2	--	--	Cellular Component: intracellular (GO:0005622);; Cellular Component: nucleus (GO:0005634);; Biological Process: response to osmotic stress (GO:0006970);; Biological Process: circadian rhythm (GO:0007623);; Molecular Function: zinc ion binding (GO:0008270);; Biological Process: response to blue light (GO:0009637);; Biological Process: response to high light intensity (GO:0009644);; Biological Proc…	--	Probable salt tolerance-like protein At1g78600 GN=At1g78600 OS=Arabidopsis thaliana (Mouse-ear cress) PE=1 SV=2	COL domain class transcription factor [Malus domestica]
CUFF33.500.1	--	--	--	--	--	hypothetical protein PRUPE_ppa011781mg [Prunus persica]
CUFF33.515.1	[R]	General function prediction only	Molecular Function: receptor activity (GO:0004872);; Biological Process: response to hormone (GO:0009725);; Biological Process: response to sucrose (GO:0009744);; Cellular Component: integral component of membrane (GO:0016021);;	--	--	hypothetical protein PRUPE_ppa006423mg [Prunus persica]
CUFF33.537.1	[E]	Amino acid transport and metabolism	Molecular Function: histidine decarboxylase activity (GO:0004398);; Cellular Component: cytosol (GO:0005829);; Cellular Component: plasma membrane (GO:0005886);; Biological Process: cellular amino acid metabolic process (GO:0006520);; Biological Process: ethanolamine metabolic process (GO:0006580);; Biological Process: embryo development ending in seed dormancy (GO:0009793);; Molecular Function: …	K01590|1e-94|pop:POPTR_559359|serine decarboxylase (EC:4.1.1.53)	Histidine decarboxylase GN=HDC OS=Solanum lycopersicum (Tomato) PE=2 SV=1	uncharacterized protein LOC100795577 [Glycine max]
CUFF33.65.1	--	--	--	--	--	--
CUFF33.74.1	--	--	--	--	--	hypothetical protein PRUPE_ppa026079mg, partial [Prunus persica]
CUFF33.83.1	--	--	--	K12811|2e-08|rcu:RCOM_0075460|dead box ATP-dependent RNA helicase, putative	DEAD-box ATP-dependent RNA helicase 21 GN=RH21 OS=Arabidopsis thaliana (Mouse-ear cress) PE=2 SV=1	hypothetical protein STEHIDRAFT_136242 [Stereum hirsutum FP-91666 SS1]
CUFF33.84.1	--	--	--	--	--	--
CUFF34.111.1	--	--	Cellular Component: mitochondrial proton-transporting ATP synthase complex, coupling factor F(o) (GO:0000276);; Molecular Function: hydrogen ion transmembrane transporter activity (GO:0015078);; Biological Process: ATP synthesis coupled proton transport (GO:0015986);;	--	--	PREDICTED: uncharacterized protein LOC100527703 [Glycine max]
CUFF34.116.1	--	--	--	--	--	--
CUFF34.123.1	--	--	--	--	--	hypothetical protein [Malus domestica]
CUFF34.145.1	--	--	Biological Process: reproduction (GO:0000003);; Cellular Component: mitochondrion (GO:0005739);; Biological Process: cellular process (GO:0009987);; Biological Process: single-organism process (GO:0044699);;	--	Pentatricopeptide repeat-containing protein At1g80880, mitochondrial (Precursor) GN=At1g80880 OS=Arabidopsis thaliana (Mouse-ear cress) PE=2 SV=1	hypothetical protein PRUPE_ppa006093mg [Prunus persica]
CUFF34.163.1	--	--	--	--	--	--
CUFF34.190.1	--	--	--	--	--	hypothetical protein PRUPE_ppa018500mg, partial [Prunus persica]
CUFF34.230.1	--	--	--	--	--	hypothetical protein PRUPE_ppa024082mg [Prunus persica]
CUFF34.240.1	--	--	--	--	--	--
CUFF34.250.1	[R]	General function prediction only	Molecular Function: nucleotide binding (GO:0000166);; Molecular Function: RNA cap binding (GO:0000339);; Biological Process: RNA splicing, via endonucleolytic cleavage and ligation (GO:0000394);; Molecular Function: protein binding (GO:0005515);; Cellular Component: nucleus (GO:0005634);; Cellular Component: mRNA cap binding complex (GO:0005845);; Cellular Component: nuclear cap binding complex (…	K12883|1e-158|vvi:100265980|hypothetical protein LOC100265980	Nuclear cap-binding protein subunit 2 GN=CBP20 OS=Arabidopsis thaliana (Mouse-ear cress) PE=1 SV=1	hypothetical protein PRUPE_ppa010346mg [Prunus persica]
CUFF34.265.2	[R]	General function prediction only	Molecular Function: aminopeptidase activity (GO:0004177);; Molecular Function: protein serine/threonine kinase activity (GO:0004674);; Molecular Function: ATP binding (GO:0005524);; Cellular Component: cytosol (GO:0005829);; Biological Process: protein phosphorylation (GO:0006468);; Biological Process: proteolysis (GO:0006508);; Cellular Component: chloroplast (GO:0009507);; Biological Process: e…	K01259|1e-92|vvi:100242944|hypothetical protein LOC100242944	Proline iminopeptidase GN=PIP OS=Arabidopsis thaliana (Mouse-ear cress) PE=2 SV=3	hypothetical protein PRUPE_ppa006357mg [Prunus persica]
CUFF34.327.1	[T]	Signal transduction mechanisms	Cellular Component: cytoplasm (GO:0005737);; Cellular Component: plasma membrane (GO:0005886);; Biological Process: response to cold (GO:0009409);; Cellular Component: plasmodesma (GO:0009506);;	--	--	hypothetical protein PRUPE_ppa012560mg [Prunus persica]
CUFF34.330.2	--	--	Molecular Function: sequence-specific DNA binding transcription factor activity (GO:0003700);; Molecular Function: protein binding (GO:0005515);; Cellular Component: nucleus (GO:0005634);; Biological Process: chromatin assembly or disassembly (GO:0006333);; Biological Process: regulation of translation (GO:0006417);; Biological Process: plastid organization (GO:0009657);; Biological Process: regu…	--	Putative axial regulator YABBY 2 GN=YAB2 OS=Arabidopsis thaliana (Mouse-ear cress) PE=2 SV=1	YABBY domain class transcription factor [Malus domestica]
CUFF34.346.1	--	--	Cellular Component: nucleus (GO:0005634);; Cellular Component: plasma membrane (GO:0005886);; Biological Process: cellular protein modification process (GO:0006464);; Biological Process: fatty acid beta-oxidation (GO:0006635);; Biological Process: autophagy (GO:0006914);; Molecular Function: zinc ion binding (GO:0008270);; Biological Process: megagametogenesis (GO:0009561);; Biological Process: s…	--	E3 ubiquitin-protein ligase RHF2A GN=RHF2A OS=Arabidopsis thaliana (Mouse-ear cress) PE=2 SV=1	hypothetical protein PRUPE_ppa006952mg [Prunus persica]
CUFF34.387.1	--	--	--	--	--	--
CUFF34.404.1	--	--	--	--	--	hypothetical protein PRUPE_ppa023374mg [Prunus persica]
CUFF34.433.1	--	--	--	--	--	hypothetical protein PRUPE_ppa011794mg [Prunus persica]
CUFF34.452.1	[R]	General function prediction only	Molecular Function: DNA binding (GO:0003677);; Molecular Function: protein binding (GO:0005515);; Cellular Component: nucleus (GO:0005634);; Cellular Component: chromosome (GO:0005694);; Biological Process: DNA metabolic process (GO:0006259);; Biological Process: chromatin silencing (GO:0006342);; Biological Process: regulation of gene expression by genetic imprinting (GO:0006349);; Biological Pr…	--	Histone-lysine N-methyltransferase ATX5 GN=MYN8.4 OS=Arabidopsis thaliana (Mouse-ear cress) PE=2 SV=1	hypothetical protein PRUPE_ppa000624mg [Prunus persica]
CUFF34.465.3	--	--	Biological Process: reproduction (GO:0000003);; Molecular Function: intracellular cyclic nucleotide activated cation channel activity (GO:0005221);; Molecular Function: potassium channel activity (GO:0005267);; Molecular Function: binding (GO:0005488);; Cellular Component: plasma membrane (GO:0005886);; Biological Process: transport (GO:0006810);; Biological Process: defense response (GO:0006952)…	--	Cyclic nucleotide-gated ion channel 1 GN=CNGC1 OS=Arabidopsis thaliana (Mouse-ear cress) PE=1 SV=1	hypothetical protein PRUPE_ppa016622mg [Prunus persica]
CUFF34.472.2	--	--	--	--	--	--
CUFF34.474.1	[CR]	--	Molecular Function: nucleotide binding (GO:0000166);; Molecular Function: NADPH:quinone reductase activity (GO:0003960);; Cellular Component: cytosol (GO:0005829);; Molecular Function: zinc ion binding (GO:0008270);; Biological Process: response to high light intensity (GO:0009644);; Molecular Function: oxidoreductase activity, acting on the CH-CH group of donors, NAD or NADP as acceptor (GO:0016…	K00344|1e-106|pop:POPTR_836840|hypothetical protein	2-alkenal reductase (NADP(+)-dependent) GN=DBR OS=Nicotiana tabacum (Common tobacco) PE=1 SV=1	PREDICTED: quinone oxidoreductase-like [Fragaria vesca subsp. vesca]
CUFF34.522.1	[RTKL]	--	Biological Process: RNA splicing, via endonucleolytic cleavage and ligation (GO:0000394);; Molecular Function: protein serine/threonine kinase activity (GO:0004674);; Molecular Function: protein tyrosine kinase activity (GO:0004713);; Molecular Function: ATP binding (GO:0005524);; Cellular Component: cytoplasm (GO:0005737);; Cellular Component: plasma membrane (GO:0005886);; Biological Process: p…	--	Serine/threonine-protein kinase At3g07070 GN=At3g07070 OS=Arabidopsis thaliana (Mouse-ear cress) PE=2 SV=1	hypothetical protein PRUPE_ppa006729mg [Prunus persica]
CUFF34.555.1	--	--	Molecular Function: signal transducer activity (GO:0004871);; Cellular Component: plasma membrane (GO:0005886);; Biological Process: response to light stimulus (GO:0009416);; Biological Process: tropism (GO:0009606);; Biological Process: response to blue light (GO:0009637);; Biological Process: tissue development (GO:0009888);; Biological Process: flower development (GO:0009908);; Biological Proc…	--	BTB/POZ domain-containing protein At5g66560 GN=At5g66560 OS=Arabidopsis thaliana (Mouse-ear cress) PE=2 SV=2	hypothetical protein PRUPE_ppa002346mg [Prunus persica]
CUFF34.557.1	--	--	Cellular Component: mitochondrion (GO:0005739);; Cellular Component: plasma membrane (GO:0005886);; Cellular Component: integral component of membrane (GO:0016021);; Biological Process: single-organism cellular process (GO:0044763);;	--	CASP-like protein ARALYDRAFT_485429 GN=ARALYDRAFT_485429 OS=Arabidopsis lyrata subsp. lyrata (Lyre-leaved rock-cress) PE=3 SV=2	hypothetical protein PRUPE_ppa012835mg [Prunus persica]
CUFF34.571.1	--	--	Cellular Component: nucleus (GO:0005634);; Cellular Component: plasma membrane (GO:0005886);; Molecular Function: zinc ion binding (GO:0008270);; Biological Process: phloem development (GO:0010088);; Molecular Function: ubiquitin binding (GO:0043130);; Biological Process: negative regulation of organ growth (GO:0046621);; Biological Process: seed morphogenesis (GO:0048317);; Biological Process: r…	--	Protein DA1-related 1 GN=DAR1 OS=Arabidopsis thaliana (Mouse-ear cress) PE=2 SV=3	PREDICTED: protein DA1-related 1-like [Fragaria vesca subsp. vesca]
CUFF34.594.1	--	--	Biological Process: immune system process (GO:0002376);; Molecular Function: protein binding (GO:0005515);; Biological Process: defense response (GO:0006952);; Cellular Component: intracellular membrane-bounded organelle (GO:0043231);; Cellular Component: cytoplasmic part (GO:0044444);; Biological Process: single-organism cellular process (GO:0044763);; Biological Process: response to other organ…	--	TMV resistance protein N GN=N OS=Nicotiana glutinosa (Tobacco) PE=1 SV=1	PREDICTED: TMV resistance protein N-like [Cucumis sativus]
CUFF34.595.1	--	--	--	--	--	--
CUFF34.596.1	--	--	Biological Process: immune system process (GO:0002376);; Molecular Function: protein binding (GO:0005515);; Biological Process: defense response (GO:0006952);; Cellular Component: intracellular membrane-bounded organelle (GO:0043231);; Cellular Component: cytoplasmic part (GO:0044444);; Cellular Component: intracellular organelle part (GO:0044446);; Biological Process: single-organism cellular pr…	--	TMV resistance protein N GN=N OS=Nicotiana glutinosa (Tobacco) PE=1 SV=1	hypothetical protein PRUPE_ppa021718mg, partial [Prunus persica]
CUFF34.598.3	--	--	Molecular Function: binding (GO:0005488);; Biological Process: metabolic process (GO:0008152);; Molecular Function: hydrolase activity (GO:0016787);;	--	--	hypothetical protein PRUPE_ppa020512mg, partial [Prunus persica]
CUFF34.600.1	--	--	Molecular Function: nucleic acid binding (GO:0003676);; Molecular Function: beta-galactosidase activity (GO:0004565);; Biological Process: carbohydrate metabolic process (GO:0005975);; Biological Process: DNA integration (GO:0015074);; Molecular Function: hydrolase activity (GO:0016787);; Molecular Function: carbohydrate binding (GO:0030246);;	--	Endonuclease OS=Nicotiana tabacum (Common tobacco) PE=2 SV=1	gag-pol polyprotein [Rosa rugosa]
CUFF34.603.1	--	--	--	--	--	--
CUFF34.605.1	--	--	Molecular Function: protein binding (GO:0005515);; Cellular Component: mitochondrion (GO:0005739);; Biological Process: defense response (GO:0006952);; Biological Process: response to ozone (GO:0010193);; Biological Process: response to stimulus (GO:0050896);;	--	TMV resistance protein N GN=N OS=Nicotiana glutinosa (Tobacco) PE=1 SV=1	hypothetical protein PRUPE_ppa022336mg [Prunus persica]
CUFF34.607.1	--	--	Molecular Function: nucleic acid binding (GO:0003676);; Molecular Function: zinc ion binding (GO:0008270);; Biological Process: DNA integration (GO:0015074);; Molecular Function: hydrolase activity (GO:0016787);;	--	Endonuclease OS=Nicotiana tabacum (Common tobacco) PE=2 SV=1	hypothetical protein VITISV_032452 [Vitis vinifera]
CUFF34.614.1	--	--	Molecular Function: protein binding (GO:0005515);; Cellular Component: mitochondrion (GO:0005739);; Cellular Component: vacuolar membrane (GO:0005774);; Biological Process: plant-type hypersensitive response (GO:0009626);; Biological Process: response to ozone (GO:0010193);; Biological Process: response to stimulus (GO:0050896);; Biological Process: defense response to virus (GO:0051607);;	--	TMV resistance protein N GN=N OS=Nicotiana glutinosa (Tobacco) PE=1 SV=1	hypothetical protein PRUPE_ppa017550mg, partial [Prunus persica]
CUFF34.615.1	--	--	Molecular Function: nucleotide binding (GO:0000166);;	--	Protein SUPPRESSOR OF npr1-1, CONSTITUTIVE 1 OS=Arabidopsis thaliana (Mouse-ear cress) PE=1 SV=3	hypothetical protein PRUPE_ppa018286mg [Prunus persica]
CUFF34.621.2	--	--	Molecular Function: catalytic activity (GO:0003824);; Molecular Function: binding (GO:0005488);; Biological Process: response to stress (GO:0006950);; Cellular Component: intracellular membrane-bounded organelle (GO:0043231);; Cellular Component: cytoplasmic part (GO:0044444);; Biological Process: single-organism cellular process (GO:0044763);;	--	Probable WRKY transcription factor 19 GN=WRKY19 OS=Arabidopsis thaliana (Mouse-ear cress) PE=2 SV=1	TNL [Malus domestica]
CUFF34.622.1	--	--	--	--	--	--
CUFF34.623.1	--	--	Biological Process: immune system process (GO:0002376);; Molecular Function: protein binding (GO:0005515);; Cellular Component: mitochondrion (GO:0005739);; Biological Process: defense response (GO:0006952);; Biological Process: response to virus (GO:0009615);; Biological Process: response to ozone (GO:0010193);; Cellular Component: intracellular organelle part (GO:0044446);; Biological Process: …	--	TMV resistance protein N GN=N OS=Nicotiana glutinosa (Tobacco) PE=1 SV=1	PREDICTED: TMV resistance protein N-like [Fragaria vesca subsp. vesca]
CUFF34.635.1	--	--	--	--	--	--
CUFF34.647.2	[MG]	--	Biological Process: alternative mRNA splicing, via spliceosome (GO:0000380);; Molecular Function: double-stranded DNA binding (GO:0003690);; Molecular Function: single-stranded DNA binding (GO:0003697);; Molecular Function: mRNA binding (GO:0003729);; Molecular Function: 3-beta-hydroxy-delta5-steroid dehydrogenase activity (GO:0003854);; Molecular Function: protein kinase activity (GO:0004672);; …	--	Cinnamoyl-CoA reductase 1 GN=T24D18.5 OS=Arabidopsis thaliana (Mouse-ear cress) PE=1 SV=1	hypothetical protein PRUPE_ppa008671mg [Prunus persica]
CUFF34.665.1	--	--	--	--	--	PREDICTED: uncharacterized protein LOC101296305 [Fragaria vesca subsp. vesca]
CUFF34.671.1	--	--	Biological Process: cell fate specification (GO:0001708);; Molecular Function: DNA binding (GO:0003677);; Molecular Function: sequence-specific DNA binding transcription factor activity (GO:0003700);; Cellular Component: nucleus (GO:0005634);; Cellular Component: cytoplasm (GO:0005737);; Biological Process: membrane fusion (GO:0006944);; Molecular Function: transcription factor binding (GO:000813…	--	Agamous-like MADS-box protein AGL15 GN=AGL15 OS=Arabidopsis thaliana (Mouse-ear cress) PE=1 SV=1	hypothetical protein PRUPE_ppa021434mg [Prunus persica]
CUFF34.676.1	--	--	Biological Process: polysaccharide biosynthetic process (GO:0000271);; Cellular Component: extracellular region (GO:0005576);; Cellular Component: plasma membrane (GO:0005886);; Biological Process: defense response (GO:0006952);; Biological Process: pattern specification process (GO:0007389);; Biological Process: regulation of cell size (GO:0008361);; Cellular Component: plant-type cell wall (GO:…	--	Defensin-like protein (Precursor) OS=Nelumbo nucifera (Sacred lotus) PE=3 SV=1	defensin [Malus domestica]
CUFF34.677.1	--	--	Molecular Function: serine-type carboxypeptidase activity (GO:0004185);; Cellular Component: extracellular space (GO:0005615);; Cellular Component: vacuole (GO:0005773);; Biological Process: proteolysis (GO:0006508);; Biological Process: microtubule nucleation (GO:0007020);; Biological Process: brassinosteroid mediated signaling pathway (GO:0009742);; Biological Process: pollen tube growth (GO:00…	K13289|0.0|rcu:RCOM_0962680|serine carboxypeptidase, putative (EC:3.4.16.6)	Serine carboxypeptidase-like 40 (Precursor) GN=SCPL40 OS=Arabidopsis thaliana (Mouse-ear cress) PE=2 SV=2	hypothetical protein PRUPE_ppa004618mg [Prunus persica]
CUFF34.713.1	--	--	Biological Process: mitochondrial RNA processing (GO:0000963);; Molecular Function: endonuclease activity (GO:0004519);; Molecular Function: ATP binding (GO:0005524);; Cellular Component: mitochondrion (GO:0005739);; Biological Process: fatty acid catabolic process (GO:0009062);; Cellular Component: chloroplast (GO:0009507);; Biological Process: embryo development ending in seed dormancy (GO:0009…	--	Pentatricopeptide repeat-containing protein At4g33990 GN=F17I5.180 OS=Arabidopsis thaliana (Mouse-ear cress) PE=3 SV=2	hypothetical protein PRUPE_ppa002176mg [Prunus persica]
CUFF34.88.2	--	--	Molecular Function: nucleic acid binding (GO:0003676);; Molecular Function: protein binding (GO:0005515);; Cellular Component: cytosol (GO:0005829);; Biological Process: DNA metabolic process (GO:0006259);; Biological Process: RNA processing (GO:0006396);; Molecular Function: zinc ion binding (GO:0008270);; Biological Process: response to cold (GO:0009409);; Biological Process: embryo development…	K09250|1e-171|pop:POPTR_195673|hypothetical protein	Cold shock protein 1 GN=T19K4.150 OS=Arabidopsis thaliana (Mouse-ear cress) PE=2 SV=1	PREDICTED: zinc finger protein GIS2-like [Glycine max]
CUFF34.91.1	--	--	--	--	--	--
CUFF35.10.1	--	--	Biological Process: amino acid transmembrane transport (GO:0003333);; Molecular Function: RNA binding (GO:0003723);; Molecular Function: motor activity (GO:0003774);; Molecular Function: RNA-directed DNA polymerase activity (GO:0003964);; Molecular Function: ATP binding (GO:0005524);; Cellular Component: chromosome (GO:0005694);; Biological Process: RNA-dependent DNA replication (GO:0006278);; Mo…	--	--	hypothetical protein PRUPE_ppa015607mg, partial [Prunus persica]
CUFF35.11.1	--	--	--	--	Putative ribonuclease H protein At1g65750 GN=At1g65750 OS=Arabidopsis thaliana (Mouse-ear cress) PE=3 SV=1	hypothetical protein PRUPE_ppa020284mg [Prunus persica]
CUFF35.114.1	--	--	Molecular Function: transporter activity (GO:0005215);; Cellular Component: Golgi apparatus (GO:0005794);; Biological Process: transport (GO:0006810);; Biological Process: vegetative to reproductive phase transition of meristem (GO:0010228);; Biological Process: protein desumoylation (GO:0016926);; Biological Process: hydrogen peroxide biosynthetic process (GO:0050665);;	--	Patellin-3 GN=PATL3 OS=Arabidopsis thaliana (Mouse-ear cress) PE=1 SV=2	hypothetical protein PRUPE_ppa002925mg [Prunus persica]
CUFF35.127.1	--	--	--	--	--	--
CUFF35.135.2	[I]	Lipid transport and metabolism	Cellular Component: nucleus (GO:0005634);; Biological Process: tricyclic triterpenoid biosynthetic process (GO:0010263);; Biological Process: tetracyclic triterpenoid biosynthetic process (GO:0010686);; Biological Process: sterol biosynthetic process (GO:0016126);; Biological Process: pentacyclic triterpenoid biosynthetic process (GO:0019745);; Molecular Function: marneral synthase activity (GO:0…	--	Beta-amyrin synthase GN=OSCBPY OS=Betula platyphylla (Asian white birch) PE=1 SV=1	putative beta amyrin synthase [Malus domestica]
CUFF35.142.1	--	--	--	--	--	--
CUFF35.147.1	[RTKL]	--	Molecular Function: protein kinase activity (GO:0004672);; Molecular Function: ubiquitin-protein transferase activity (GO:0004842);; Biological Process: protein ubiquitination (GO:0016567);; Molecular Function: transferase activity, transferring phosphorus-containing groups (GO:0016772);; Cellular Component: cell part (GO:0044464);;	--	Serine/threonine-protein kinase OS=Arabidopsis thaliana (Mouse-ear cress) PE=1 SV=2	hypothetical protein PRUPE_ppa025268mg [Prunus persica]
CUFF35.149.3	--	--	Cellular Component: chloroplast (GO:0009507);;	--	--	Mitochondrial transcription termination factor family protein, putative isoform 2 [Theobroma cacao]
CUFF35.152.1	--	--	Molecular Function: peptide receptor activity (GO:0001653);; Molecular Function: transmembrane signaling receptor activity (GO:0004888);; Biological Process: signal transduction (GO:0007165);; Biological Process: response to wounding (GO:0009611);; Molecular Function: transferase activity, transferring phosphorus-containing groups (GO:0016772);; Biological Process: regulation of defense response …	--	Tyrosine-sulfated glycopeptide receptor 1 GN=PSYR1 OS=Arabidopsis thaliana (Mouse-ear cress) PE=2 SV=1	PREDICTED: tyrosine-sulfated glycopeptide receptor 1-like [Fragaria vesca subsp. vesca]
CUFF35.172.2	--	--	--	--	--	--
CUFF35.201.1	[M]	Cell wall/membrane/envelope biogenesis	--	--	Sulfated surface glycoprotein 185 (Precursor) OS=Volvox carteri (Green alga) PE=1 SV=1	anther-specific protein ASG2 [Malus domestica]
CUFF35.210.1	[M]	Cell wall/membrane/envelope biogenesis	Cellular Component: mitochondrion (GO:0005739);; Biological Process: chloroplast organization (GO:0009658);; Cellular Component: chloroplast outer membrane (GO:0009707);; Biological Process: embryo development ending in seed dormancy (GO:0009793);; Cellular Component: chloroplast envelope (GO:0009941);; Biological Process: photosystem II assembly (GO:0010207);; Cellular Component: outer membrane …	K07277|1e-157|rcu:RCOM_1577380|sorting and assembly machinery (sam50) protein, putative	Outer envelope protein 80, chloroplastic GN=OEP80 OS=Arabidopsis thaliana (Mouse-ear cress) PE=1 SV=1	hypothetical protein PRUPE_ppa002070mg [Prunus persica]
CUFF35.258.1	--	--	--	--	--	--
CUFF35.259.1	[R]	General function prediction only	Cellular Component: nucleus (GO:0005634);; Cellular Component: cytosol (GO:0005829);; Molecular Function: alcohol dehydrogenase (NADP+) activity (GO:0008106);; Biological Process: response to cold (GO:0009409);; Biological Process: response to water deprivation (GO:0009414);; Cellular Component: chloroplast (GO:0009507);; Biological Process: response to salt stress (GO:0009651);; Molecular Functi…	--	NADP-dependent D-sorbitol-6-phosphate dehydrogenase GN=S6PDH OS=Malus domestica (Apple) PE=2 SV=1	sorbitol-6-phosphate dehydrogenase 1 [Malus domestica]
CUFF35.286.1	--	--	Cellular Component: mitochondrion (GO:0005739);;	--	Pentatricopeptide repeat-containing protein At5g09450, mitochondrial (Precursor) GN=At5g09450 OS=Arabidopsis thaliana (Mouse-ear cress) PE=2 SV=1	hypothetical protein PRUPE_ppa009750mg [Prunus persica]
CUFF35.308.1	--	--	Cellular Component: cytosol (GO:0005829);; Biological Process: nucleotide biosynthetic process (GO:0009165);; Cellular Component: small-subunit processome (GO:0032040);;	--	--	hypothetical protein PRUPE_ppa000919mg [Prunus persica]
CUFF35.33.1	[R]	General function prediction only	Biological Process: transition metal ion transport (GO:0000041);; Cellular Component: cytosol (GO:0005829);; Biological Process: aging (GO:0007568);; Biological Process: toxin catabolic process (GO:0009407);; Biological Process: response to water deprivation (GO:0009414);; Cellular Component: plasmodesma (GO:0009506);; Biological Process: response to wounding (GO:0009611);; Biological Process: po…	--	1-aminocyclopropane-1-carboxylate oxidase homolog 1 GN=At1g06620 OS=Arabidopsis thaliana (Mouse-ear cress) PE=2 SV=1	hypothetical protein PRUPE_ppa027196mg [Prunus persica]
CUFF35.336.1	[J]	Translation, ribosomal structure and biogenesis	Cellular Component: cytoplasm (GO:0005737);; Biological Process: protein N-linked glycosylation (GO:0006487);; Molecular Function: methyltransferase activity (GO:0008168);; Biological Process: methylation (GO:0032259);; Biological Process: photoperiodism, flowering (GO:0048573);;	--	--	hypothetical protein PRUPE_ppa006927mg [Prunus persica]
CUFF35.339.2	[QR]	--	Cellular Component: chloroplast (GO:0009507);;	--	--	hypothetical protein PRUPE_ppa009202mg [Prunus persica]
CUFF35.364.1	[EM]	--	Biological Process: ubiquinone biosynthetic process (GO:0006744);; Molecular Function: 4-hydroxy-tetrahydrodipicolinate synthase (GO:0008840);; Biological Process: lysine biosynthetic process via diaminopimelate (GO:0009089);; Cellular Component: chloroplast (GO:0009507);; Biological Process: diaminopimelate biosynthetic process (GO:0019877);;	K01714|0.0|rcu:RCOM_0873980|dihydrodipicolinate synthase, putative (EC:4.2.1.52)	4-hydroxy-tetrahydrodipicolinate synthase 2, chloroplastic (Precursor) GN=DHDPS2 OS=Arabidopsis thaliana (Mouse-ear cress) PE=1 SV=2	hypothetical protein PRUPE_ppa007510mg [Prunus persica]
CUFF35.37.1	[Z]	Cytoskeleton	Cellular Component: cytoplasm (GO:0005737);; Biological Process: chromatin remodeling (GO:0006338);; Biological Process: vegetative to reproductive phase transition of meristem (GO:0010228);; Cellular Component: Ino80 complex (GO:0031011);;	K11673|0.0|rcu:RCOM_0491970|hypothetical protein	Actin-related protein 9 GN=ARP9 OS=Oryza sativa subsp. indica (Rice) PE=2 SV=2	hypothetical protein PRUPE_ppa003216mg [Prunus persica]
CUFF35.392.1	--	--	Biological Process: maltose metabolic process (GO:0000023);; Molecular Function: sequence-specific DNA binding transcription factor activity (GO:0003700);; Molecular Function: motor activity (GO:0003774);; Molecular Function: actin binding (GO:0003779);; Molecular Function: enzyme inhibitor activity (GO:0004857);; Molecular Function: transporter activity (GO:0005215);; Molecular Function: ATP bin…	--	Myosin-16 GN=F9D24.70 OS=Arabidopsis thaliana (Mouse-ear cress) PE=2 SV=1	hypothetical protein PRUPE_ppa000793mg [Prunus persica]
CUFF35.395.2	--	--	Molecular Function: nucleotide binding (GO:0000166);; Molecular Function: motor activity (GO:0003774);; Cellular Component: vacuole (GO:0005773);; Biological Process: embryo development (GO:0009790);; Biological Process: trichome morphogenesis (GO:0010090);; Biological Process: cell growth (GO:0016049);; Cellular Component: myosin complex (GO:0016459);; Biological Process: actin filament-based mo…	--	Myosin-16 GN=F9D24.70 OS=Arabidopsis thaliana (Mouse-ear cress) PE=2 SV=1	hypothetical protein PRUPE_ppa000793mg [Prunus persica]
CUFF35.408.1	[RTKL]	--	Biological Process: MAPK cascade (GO:0000165);; Molecular Function: nucleotide binding (GO:0000166);; Molecular Function: calmodulin-dependent protein kinase activity (GO:0004683);; Molecular Function: calcium-dependent protein kinase C activity (GO:0004698);; Molecular Function: calcium ion binding (GO:0005509);; Molecular Function: protein binding (GO:0005515);; Molecular Function: ATP binding …	K13412|0.0|vvi:100258857|hypothetical protein LOC100258857	Calcium-dependent protein kinase 32 GN=CPK32 OS=Arabidopsis thaliana (Mouse-ear cress) PE=1 SV=1	hypothetical protein PRUPE_ppa004069mg [Prunus persica]
CUFF35.409.1	--	--	--	--	--	--
CUFF35.410.1	[J]	Translation, ribosomal structure and biogenesis	Molecular Function: structural constituent of ribosome (GO:0003735);; Molecular Function: protein binding (GO:0005515);; Cellular Component: nucleolus (GO:0005730);; Cellular Component: vacuolar membrane (GO:0005774);; Cellular Component: Golgi apparatus (GO:0005794);; Cellular Component: plasma membrane (GO:0005886);; Biological Process: translation (GO:0006412);; Cellular Component: chloroplast…	K02938|3e-09|ath:AT4G36130|60S ribosomal protein L8 (RPL8C)	60S ribosomal protein L8-3 OS=Arabidopsis thaliana (Mouse-ear cress) PE=1 SV=2	hypothetical protein CARUB_v10005539mg [Capsella rubella]
CUFF35.422.1	--	--	--	--	--	--
[truncated: 41,336 more rows]
