# Supplementary material for: Comparison of the transcriptomic analysis between two Chinese white pear (Pyrus bretschneideri Rehd.) genotypes of different stone cells contents
Source: PLoS One. 2017 Oct 31;12(10):e0187114. doi: 10.1371/journal.pone.0187114 (PMC5663431; doi:10.1371/journal.pone.0187114)
Supplement: S2 File — (XLSX) [file pone.0187114.s005.xlsx]

## Sheet: Sheet1
Number	Species
28957	Prunus persica	0.68224
4350	Fragaria vesca subsp. vesca	0.102488
1700	Malus domestica	0.0400528
614	Pyrus x bretschneideri	0.0144661
537	Vitis vinifera	0.012652
442	Theobroma cacao	0.0104137
389	Pyrus pyrifolia	0.00916502
240	Populus trichocarpa	0.00565451
223	Ricinus communis	0.00525398
155	Cucumis sativus	0.00365187
137	Medicago truncatula	0.00322778
126	Glycine max	0.00296862
107	Pyrus communis	0.00252097
76	Cicer arietinum	0.00179059
66	Arabidopsis thaliana	0.00155499
62	Lotus japonicus	0.00146075
50	Zea mays	0.00117802
49	Malus hupehensis	0.00115446
44	Malus x robusta	0.00103666
42	Arabidopsis lyrata subsp. lyrata	0.000989539
40	Solanum lycopersicum	0.000942418
35	Oryza sativa Japonica Group	0.000824616
32	Genlisea aurea	0.000753935
30	Capsella rubella	0.000706814
28	Eriobotrya japonica	0.000659693
27	Prunus mume	0.000636132
26	Oryza sativa Indica Group	0.000612572
20	Pyrus pyrifolia var. culta	0.000471209
19	Brachypodium sylvaticum	0.000447649
19	Pyrenophora teres f. teres 0-1	0.000447649
18	Emiliania huxleyi CCMP1516
18	Malus pumila
17	Geranium palmatum
17	Prunus dulcis
16	Malus baccata
16	Malus xiaojinensis
16	Penicillium oxalicum 114-2
15	Aegilops tauschii
15	Prunus avium
15	Prunus serotina
15	Sorghum bicolor
15	Volvox carteri f. nagariensis
13	Mucor circinelloides f. circinelloides 1006PhL
12	Hordeum vulgare subsp. vulgare
12	Nicotiana tabacum
12	Phaeosphaeria nodorum SN15
12	Puccinia graminis f. sp. tritici CRL 75-36-700-3
10	Guillardia theta CCMP2712
10	Penicillium digitatum PHI26
10	Picea sitchensis
10	Setaria italica
10	Triticum urartu
9	Bipolaris maydis C5
9	Fibroporia radiculosa
9	Fragaria x ananassa
9	Jatropha curcas
9	Malus hupehensis var. mengshanensis
9	Rosa rugosa
8	Arthrobotrys oligospora ATCC 24927
8	Gossypium hirsutum
8	Kluyveromyces lactis NRRL Y-1140
8	Malus prunifolia
8	Prunus armeniaca
8	Pyrus betulifolia
8	Rosa hybrid cultivar
7	Prunus dulcis x Prunus persica
7	Selaginella moellendorffii
7	Setosphaeria turcica Et28A
6	Batrachochytrium dendrobatidis JAM81
6	Eucalyptus urophylla
6	Glaucocystis nostochinearum
6	Hevea brasiliensis
6	Malus floribunda
6	Malus toringoides
6	Physcomitrella patens subsp. patens
6	Secale cereale
6	Fragaria vesca subsp. vesca
5	Fragaria vesca subsp. vesca
5	Clavispora lusitaniae ATCC 42720
5	Glycine soja
5	Malus micromalus
5	Micromonas pusilla CCMP1545
5	Thalassiosira pseudonana CCMP1335
4	Bipolaris sorokiniana ND90Pr
4	Brassica oleracea
4	Candida maltosa Xu316
4	Citrus unshiu
4	Coprinopsis cinerea okayama7#130
4	Eutypa lata UCREL1
4	Hyacinthus orientalis
4	Kazachstania africana CBS 2517
4	Malus sylvestris
4	Phaseolus vulgaris
4	Phytophthora sojae
4	Prunus domestica
4	Pyrenophora tritici-repentis Pt-1C-BFP
4	Schizophyllum commune H4-8
4	Thalassiosira oceanica
3	Aquilegia coerulea
3	Blastocystis hominis
3	Botryotinia fuckeliana B05.10
3	Camelina sativa
3	Candida albicans SC5314
3	Chaetomium thermophilum var. thermophilum DSM 1495
3	Citrullus lanatus
3	Coccomyxa subellipsoidea C-169
3	Cucumis melo subsp. melo
3	Cucumis melo
3	Fragaria vesca subsp. vesca
3	Eucalyptus grandis
3	Fragaria pentaphylla
3	Fragaria vesca
3	Galdieria sulphuraria
3	Metarhizium acridum CQMa 102
3	Ostreococcus tauri
3	Populus trichocarpa x Populus deltoides
3	Postia placenta Mad-698-R
3	Schizosaccharomyces pombe 972h-
3	Fragaria vesca subsp. vesca
3	Vigna unguiculata
2	Ajellomyces capsulatus H143
2	Ajellomyces dermatitidis ER-3
2	Amaranthus caudatus
2	Arachis diogoi
2	Arachis hypogaea
2	Ashbya gossypii FDAG1
2	Asparagus officinalis
2	Aspergillus oryzae RIB40
2	Aureococcus anophagefferens
2	Chlamydomonas reinhardtii
2	Chlorella variabilis
2	Citrus clementina
2	Colletotrichum gloeosporioides Nara gc5
2	Cordyceps militaris CM01
2	Cydonia oblonga
2	Fragaria vesca subsp. vesca
2	Fomitopsis pinicola FP-58527 SS1
2	Gossypium arboreum
2	Gossypium barbadense
2	Grosmannia clavigera kw1407
2	Hordeum vulgare
2	Hypericum perforatum
2	Ipomoea batatas
2	Ipomoea trifida
2	Isatis tinctoria
2	Lodderomyces elongisporus NRRL YB-4239
2	Metarhizium anisopliae ARSEF 23
2	Nectria haematococca mpVI 77-13-4
2	Neofusicoccum parvum UCRNP2
2	Nicotiana benthamiana
2	Nicotiana langsdorffii x Nicotiana sanderae
2	Ogataea parapolymorpha DL-1
2	Prunus cerasifera
2	Prunus cerasus
2	Prunus x yedoensis
2	Pseudozyma antarctica T-34
2	Saccharomyces cerevisiae Kyokai no. 7
2	Saccharomycetaceae sp. &apos;Ashbya aceri&apos;
2	Sclerotinia sclerotiorum 1980
2	Torulaspora delbrueckii
2	Tremella mesenterica DSM 1558
2	Trichoderma reesei QM6a
2	Vanderwaltozyma polyspora DSM 70294
2	Wickerhamomyces ciferrii
1	Agaricus bisporus var. bisporus H97
1	Agave tequilana
1	Albugo laibachii Nc14
1	Arabis alpina
1	Arthroderma gypseum CBS 118893
1	Aspergillus flavus NRRL3357
1	Aspergillus kawachii IFO 4308
1	Aspergillus nidulans FGSC A4
1	Aspergillus niger CBS 513.88
1	Atriplex nummularia
1	Beauveria bassiana ARSEF 2860
1	Betula luminifera
1	Betula pendula
1	Candida dubliniensis CD36
1	Candida glabrata CBS 138
1	Candida orthopsilosis Co 90-125
1	Cannabis sativa
1	Capsella bursa-pastoris
1	Castanea sativa
1	Chlorella vulgaris
1	Chlorokybus atmophyticus
1	Cichorium intybus
1	Citrus medica var. sarcodactylis
1	Citrus sinensis
1	Citrus x paradisi
1	Claviceps purpurea 20.1
1	Coffea canephora
1	Colletotrichum higginsianum
1	Colletotrichum orbiculare MAFF 240422
1	Coniosporium apollinis CBS 100218
1	Corylus mandshurica
1	Crataegus crus-galli
1	Cryptococcus neoformans var. neoformans JEC21
1	Cucurbita pepo
1	Cuphea avigera var. pulcherrima
1	Cyanidioschyzon merolae strain 10D
1	Dacryopinax sp. DJM-731 SS1
1	Dactylellina haptotyla CBS 200.50
1	Debaryomyces hansenii CBS767
1	Dimocarpus longan
1	Edhazardia aedis USNM 41457
1	Eucryphia lucida
1	Eustoma grandiflorum
1	Fomitiporia mediterranea MF3/22
1	Fragaria chiloensis
1	Fusarium oxysporum f. sp. cubense race 4
1	Fusarium pseudograminearum CS3096
1	Geomyces destructans 20631-21
1	Gloeophyllum trabeum ATCC 11539
1	Glomerella graminicola M1.001
1	Gossypium raimondii
1	Gossypium turneri
1	Hertia cheirifolia
1	Heterosigma akashiwo
1	Ixeris dentata var. albiflora
1	Kazachstania naganishii CBS 8797
1	Komagataella pastoris GS115
1	Kosteletzkya virginica
1	Lachancea thermotolerans
1	Lactuca sativa
1	Liriodendron tulipifera
1	Lonicera japonica
1	Lupinus luteus
1	Magnaporthe oryzae P131
1	Malassezia globosa CBS 7966
1	Malus domestica x Malus honanensis
1	Malus hybrid cultivar
1	Medicago sativa
1	Mesembryanthemum crystallinum
1	Meyerozyma guilliermondii ATCC 6260
1	Micromonas sp. RCC299
1	Musa acuminata
1	Myceliophthora thermophila ATCC 42464
1	Mycosphaerella populorum SO2202
1	Fragaria vesca subsp. vesca
1	Pyrus x bretschneideri
1	Narcissus tazetta var. chinensis
1	Naumovozyma castellii CBS 4309
1	Nerada mexicana
1	Neurospora crassa OR74A
1	Nicotiana attenuata
1	Nicotiana sylvestris
1	Ochna mossambicensis
1	Oenothera argillicola
1	Oenothera elata subsp. hookeri
1	Oltmannsiellopsis viridis
1	Ophiostoma piceae UAMH 11346
1	Panax ginseng
1	Paracoccidioides brasiliensis Pb18
1	Paracoccidioides sp. &apos;lutzii&apos; Pb01
1	Paulinella chromatophora
1	Peperomia sp. JN-2011
1	Persea americana
1	Phalaenopsis aphrodite subsp. formosana
1	Phaseolus acutifolius
1	Phillyrea latifolia
1	Phoenix dactylifera
1	Photinia serratifolia
1	Phytophthora infestans T30-4
1	Pistacia chinensis
1	Pisum sativum
1	Platycodon grandiflorus
1	Podospora anserina S mat+
1	Podospora anserina
1	Populus euphratica
1	Populus simonii x (Populus nigra x Salix matsudana)
1	Populus tomentosa
1	Populus x canadensis
1	Porphyra purpurea
1	Primula vulgaris
1	Prunus serrulata
1	Prunus spinosa
1	Pseudocercospora fijiensis CIRAD86
1	Pyrus calleryana
1	Pyrus sinkiangensis
1	Quercus macrocarpa
1	Quercus rubra
1	Rhizopus delemar RA 99-880
1	Rhodosporidium toruloides NP11
1	Rhodotorula glutinis ATCC 204091
1	Rosa chinensis var. spontanea
1	Rosa multiflora
1	Rosa x borboniana
1	Rubia cordifolia
1	Rubus idaeus
1	Rubus occidentalis
1	Saccharina japonica
1	Saccharomyces bayanus
1	Salix hastata
1	Sandersonia aurantiaca
1	Sequoia sempervirens
1	Silene flos-jovis
1	Solanum demissum
1	Solanum nigrum
1	Sorbus aucuparia
1	Sordaria macrospora k-hell
1	Spiraea japonica
1	Stereum hirsutum FP-91666 SS1
1	Strombomonas acuminata
1	Talaromyces stipitatus ATCC 10500
1	Tarenaya hassleriana
1	Tetrapisispora blattae CBS 6284
1	Thuja occidentalis
1	Trametes versicolor FP-101664 SS1
1	Trichoderma atroviride IMI 206040
1	Trichophyton tonsurans CBS 112818
1	Trichosporon asahii var. asahii CBS 2479
1	Trithuria inconspicua
1	Triticum durum x Secale strictum subsp. africanum
1	Vitis vinifera
1	Cicer arietinum
1	Vitis vinifera
1	Fragaria vesca subsp. vesca
1	Malus domestica
1	Ustilago hordei
1	Vavraia culicis &apos;floridensis&apos;
1	Vicia faba
1	Wallemia sebi CBS 633.66
1	Yarrowia lipolytica
1	Zygosaccharomyces rouxii

## Sheet: Sheet2
总共	nr注释
42444	39535
